# Supplementary material for: Genome-wide association study identifying novel risk variants associated with glycaemic traits in the continental African AWI-Gen cohort
Source: Diabetologia. 2025 Mar 1;68(6):1184–96. doi: 10.1007/s00125-025-06395-6 (PMC12069158; doi:10.1007/s00125-025-06395-6)
Supplement: Supplementary file 2 — ESM2 (XLSX 726 KB) [file 125_2025_6395_MOESM2_ESM.xlsx]

## Sheet: ESM Table 1
ESM Table 1: Descriptive statistics of the AWI-Gen study sites and the full cohort.
Site	Country	Fasting glucose					Fasting insulin					Homa-B					Homa-IR
		N	Female (%)	Age	BMI (kg/m2)	Mean (mmol/L)#	N	Female (%)	Age	BMI (kg/m2)	Mean (pmol/L)#	N	Female (%)	Age	BMI (kg/m2)	Mean #	N	Female (%)	Age	BMI (kg/m2)	Mean #
Agincourt (south)	South Africa	2036	58.3	57.9 (10.7)	27.0 (6.4)	4.9 (0.9)	1404	61.8	59.1 (11.2)	27.9 (6.5)	88.8 (138.4)	1231	62.9	59 (11.2)	27.8 (6.4)	55.5 (96.8)	1259	62.5	58.9 (11.2)	27.8 (6.4)	3.3 (5.4)
Soweto (south)	South Africa	1563	47.4	49.2 (5.8)	28.6 (7.6)	5.0 (0.9)	1340	49.9	49.3 (5.8)	28.5 (29.1)	65.8 (75.3)	1279	48.6	49.3 (5.9)	29.1 (7.4)	40.6 (50.1)	1285	48.5	49.2 (5.8)	29.0 (7.4)	2.5 (2.9)
Dikgale (south)	South Africa	990	67.9	51.6 (8.1)	27.9 (8.2)	4.8 (1.0)	828	74	51.8 (8.2)	29.1 (8.1)	74.8 (152.4)	752	73.5	51.7 (8.2)	29.1 (8.2)	49.2 (110)	798	8.1	51.7 (8.2)	29.0 (8.2)	2.9 (5.9)
Nairobi (east)	Kenya	1669	53.8	48.8 (5.8)	25.3 (5.7)	5.2 (0.9)	1123	61.7	48.7 (5.8)	26.5 (5.9)	75.2 (112.8)	1076	61.6	48.7 (5.8)	26.5 (5.9)	44.3 (72.0)	1082	62	48.7 (5.8)	26.5 (5.9)	3.1 (4.8)
Navrongo (west)	Ghana	1709	54.1	51.1 (5.8)	21.7 (3.6)	4.5 (0.69)	998	59.3	51.1 (5.7)	22.1 (3.9)	103.2 (193.7)	940	59.8	51.2 (5.8)	22 (3.9)	70 (138)	980	59.2	51.1 (5.8)	22.1 (3.9)	3.5 (6.8)
Nanoro (west)	Burkina Faso	1922	49.4	49.7 (5.9)	20.9 (3.4)	4.9 (0.83)	1132	52.8	49.6 (5.9)	21.3(3.4)	131(207.9)	1082	54.1	49.5 (5.8)	21.2 (3.4)	85.8 (141.1)	1097	53.7	49.6 (5.8)	21.3 (3.4)	4.7 (7.7)
All		9889	54.2	51.61 (8.07)	24.94 (6.5)	4.9 (0.90)	6825	59.1	51.8 (8.5)	26.1 (6.9)	89.5 (151.9)	6360	59.1	51.6 (6.8)	26.0 (6.8)	57.2 (105.4)	6501	58.9	51.7 (8.3)	26.0 (6.8)	3.3 (5.7)
Site: Name of the sampling site. Geographic location of the site is shown in parentheses. west : West African sites; south : South African sites; east : East African site; All : The combined dataset from 6 sites
N: Number of participants
Female (%): Percentage of female participants
Age: Mean age in years with SD in parentheses
BMI: Mean BMI in kg/m2 with SD in parentheses
#Mean value with standard deviation in parentheses
HOMA-B =20 × fasting insulin (pmol/L)/fasting glucose (mmol/L) - 3.5
HOMA-IR=fasting glucose (mmol/L) × fasting insulin (pmol/L)/ 22.5

## Sheet: ESM Table 2
ESM Table 2: Associations showing p-value<1X10-6 for the four glycemic traits in AWI-Gen cohort perfomed using BOLTLMM. The regional GWASs were perfomed using REGENIE due to it small sample size.
Fasting glucose (All, N=9889)											Fasting glucose (South, N=4,589)				Fasting glucose (West, N=3,631)				Fasting glucose (East, N=1,669)
SNP	CHR	BP	EA	NEA	EAF	BETA	SE	p-value	Consequence	Gene	EAF	BETA	SE	p-value	EAF	BETA	SE	p-value	EAF	BETA	SE	p-value
rs150293241	1	22824325	C	G	0.021	0.227	0.046	8.3e-07	Intronic variant	ZBTB40	0.033	0.153	0.041	0.0002	0.002	0.168	0.166	0.166	0.02	0.054	0.077	0.482
rs563859139	1	22835878	T	C	0.021	0.226	0.046	8.9e-07	Intronic variant	ZBTB40	0.033	0.153	0.041	0.0002	0.002	0.194	0.172	0.172	0.02	0.054	0.077	0.482
1:113897720	1	113897720	T	A	0.013	0.282	0.056	6.1e-07	Intergenic	-	0.018	0.099	0.056	0.07497	0.002	0.462	0.166	0.166	0.02	0.125	0.077	0.103
rs17031430***	1	113906664	T	C	0.015	0.289	0.054	9.5e-08	Intergenic	-	0.018	0.095	0.055	0.08475					0.032	0.157	0.061	0.01
rs141047858	2	13695005	T	C	0.026	0.201	0.041	9.2e-07	intron variant	lncRNA	0.014	0.004	0.061	0.94461	0.032	0.128	0.044	0.044	0.042	0.086	0.053	0.103
rs565803239	2	147376347	A	G	0.022	0.229	0.045	4.1e-07	intergenic variant	-	0.04	0.111	0.038	0.00346	0.005	0.068	0.104	0.104	0.002	-0.14	0.216	0.516
rs545515812	2	147384054	A	G	0.021	0.232	0.046	3.6e-07	intergenic variant	-	0.04	0.106	0.038	0.00538	0.005	0.068	0.104	0.104	0.002	-0.12	0.274	0.66
rs547301543	2	147386160	A	G	0.022	0.232	0.045	3.2e-07	intergenic variant	-	0.04	0.111	0.038	0.00346	0.005	0.068	0.104	0.104	0.002	-0.12	0.274	0.66
rs533725739***	2	147393721	G	T	0.01	0.329	0.067	8.9e-07	intergenic variant	-	0.021	0.138	0.052	0.00765	-	-	-	-	-	-	-	-
rs538262962	2	147404281	T	C	0.022	0.231	0.045	3.8e-07	intergenic variant	-	0.04	0.108	0.038	0.00439	0.005	0.068	0.104	0.104	0.002	0.005	0.216	0.981
rs529307464	2	147422803	T	C	0.013	0.312	0.059	1.2e-07	intergenic variant	-	0.022	0.111	0.051	0.02785	0.005	0.068	0.104	0.104	0.002	0.058	0.25	0.817
rs528707542	2	147427440	A	G	0.02	0.235	0.047	4.5e-07	intergenic variant	-	0.036	0.114	0.04	0.00425	0.005	0.081	0.102	0.102	0.002	-0.12	0.274	0.66
2:147444125	2	147444125	G	A	0.02	0.23	0.046	5.8e-07	intergenic variant	-	0.036	0.11	0.039	0.00532	0.005	0.081	0.102	0.102	0.003	0.116	0.204	0.568
rs559646252***	2	148049111	C	T	0.011	0.346	0.064	7.3e-08	intergenic variant	-	0.02	0.115	0.052	0.02747	-	-	-	-	-	-	-	-
rs564363531***	2	148053875	G	A	0.01	0.344	0.064	8.4e-08	regulatory region variant	-	0.02	0.115	0.052	0.02747	-	-	-	-	0.002	0.435	0.274	0.112
rs554470752***	2	148076864	G	C	0.01	0.325	0.066	7.2e-07	intergenic variant	-	0.02	0.11	0.052	0.03613	-	-	-	-	0.002	0.435	0.274	0.112
rs533110701***	2	148079471	T	C	0.01	0.325	0.066	7.2e-07	intergenic variant	-	0.02	0.11	0.052	0.03613	-	-	-	-	0.002	0.435	0.274	0.112
rs77548352	4	79288598	A	G	0.054	0.139	0.028	5.4e-07	intron variant	FRAS1	0.065	0.028	0.029	0.33663	0.035	0.097	0.041	0.041	0.056	0.048	0.046	0.302
rs80211560	5	10563020	A	G	0.013	0.298	0.06	8e-07	intron variant	ANKRD33B	0.015	0.119	0.059	0.04519	0.011	0.047	0.072	0.072	0.002	-0.401	0.251	0.11
rs149539841	5	10565600	G	A	0.013	0.298	0.059	5.6e-07	intron variant	ANKRD33B	0.015	0.125	0.06	0.03528	0.012	0.044	0.071	0.071	0.002	-0.401	0.251	0.11
rs574173815	5	10573505	T	C	0.015	0.304	0.052	0.0000000074**	intron variant	ANKRD33B	0.015	0.135	0.06	0.02343	0.019	0.052	0.056	0.056	0.005	0.035	0.149	0.813
rs191525732	10	25974825	C	G	0.013	0.332	0.061	5.5e-08	long intergenic non-protein coding RNA 83	LINC00836	0.003	0.125	0.121	0.30069	0.015	0.045	0.062	0.062	0.022	0.041	0.074	0.577
rs111647912	10	81867805	G	A	0.011	0.322	0.065	6.6e-07	intergenic variant	-	0.014	0.069	0.062	0.26923	0.008	0.141	0.087	0.087	0.006	0.309	0.136	0.024
rs79591389	10	81869845	G	C	0.011	0.322	0.065	6.6e-07	intergenic variant	-	0.014	0.069	0.062	0.26923	0.008	0.141	0.087	0.087	0.006	0.309	0.136	0.024
rs192532253	10	81872212	T	C	0.011	0.322	0.065	7.2e-07	intergenic variant	-	0.014	0.067	0.062	0.2847	0.008	0.144	0.087	0.087	0.006	0.309	0.136	0.024
rs112028094	10	81873093	A	G	0.011	0.322	0.065	7.2e-07	intergenic variant	-	0.014	0.067	0.062	0.2847	0.008	0.144	0.087	0.087	0.006	0.309	0.136	0.024
rs191960305	10	81875609	A	G	0.01	0.33	0.066	6.6e-07	intergenic variant	-	0.013	0.041	0.064	0.51839	0.008	0.148	0.087	0.087	0.006	0.339	0.14	0.016
rs7159105	14	85202520	T	C	0.08	0.116	0.023	6.8e-07	intergenic variant	-	0.08	-0.058	0.027	0.03172	0.075	-0.055	0.029	0.029	0.091	-0.043	0.037	0.252
rs57574537	22	33453215	A	G	0.021	0.228		3.2e-07	intron variant	SYN3	0.03	0.092	0.042	0.02907	0.01	-0.013	0.075	0.075	0.01	-0.001	0.107	0.991
rs76208117	22	46272360	T	C	0.088	0.108	0.022	8.7e-07	non-coding exon variant	-	0.088	0.044	0.025	0.08187	0.096	0.054	0.026	0.026	0.062	0.115	0.045	0.01
Fasting insulin (All, N=6,825)											Fasting Insulin (South, N=3,572)				Fasting Insulin (West, N=2130)				Fasting Insulin (East, N=1,123)
SNP	CHR	BP	EA	NEA	EAF	BETA	SE	p-value	Consequence	Gene	EAF	BETA	SE	p-value	EAF	BETA	SE	p-value	EAF	BETA	SE	p-value
rs73921324	2	21121855	G	C	0.05	0.082	0.017	7.4e-07	intergenic variant	-	0.047	0.072	0.02	5.93608e-14	0.054	0.063	0.032	0.05144	0.051	0.023	0.033	0.478
rs73921325	2	21123955	C	T	0.05	0.082	0.017	8.7e-07	intergenic variant	-	0.047	0.072	0.02	7.53356e-14	0.055	0.059	0.032	0.06586	0.05	0.022	0.033	0.497
rs76520648	2	21128025	G	A	0.05	0.082	0.017	8.7e-07	intergenic variant	-	0.047	0.072	0.02	7.53356e-14	0.055	0.059	0.032	0.06586	0.05	0.022	0.033	0.497
rs139340791	2	21129003	A	C	0.051	0.082	0.016	6.3e-07	intergenic variant		0.047	0.072	0.02	7.53356e-14	0.055	0.059	0.032	0.06586	0.053	0.029	0.032	0.372
rs74806991	5	185200578	T	G	0.05	0.104	0.019	2.3e-07	intron variant	ADAMTS16	0.041	0.045	0.021	2.14472e-05	0.054	0.141	0.032	1e-05	0.021	0.05	0.051	0.332
rs7740807	6	93861168	C	T	0.659	0.037	0.008	7.2e-07	intergenic variant	-	0.348	-0.03	0.009	2.58702e-12	0.347	-0.046	0.015	0.0023	0.306	-0.032	0.015	0.04
rs11203645	8	14472573	G	A	0.308	0.039	0.008	8.5e-07	intron variant	SGCZ	0.702	0.026	0.009	1.51988e-08	0.687	0.043	0.016	0.00619	0.67	0.031	0.015	0.048
rs6981363	8	14476252	C	A	0.305	0.039	0.008	9e-07	intron variant	-	0.705	0.028	0.009	8.43918e-10	0.693	0.041	0.016	0.00973	0.671	0.037	0.015	0.017
rs79387194	8	14478496	T	C	0.307	0.039	0.008	6.3e-07	intron variant	-	0.705	0.028	0.009	8.43918e-10	0.686	0.042	0.016	0.00742	0.67	0.035	0.015	0.022
rs1397280	8	14479788	T	C	0.308	0.039	0.008	5.6e-07	intron variant	-	0.704	0.029	0.009	6.37309e-10	0.686	0.042	0.016	0.00709	0.669	0.037	0.015	0.018
rs1397281	8	14479945	C	A	0.306	0.04	0.008	5.6e-07	intron variant	-	0.705	0.028	0.009	8.43918e-10	0.691	0.043	0.016	0.00619	0.669	0.037	0.015	0.018
rs6506934***	18	29215618	A	G	0.25	0.044	0.008	8.2e-08	intron variant	B4GALT6	0.232	0.029	0.01	1.00422e-09	0.299	0.057	0.016	0.00059	0.211	0.037	0.018	0.035
rs114029796	18	54671956	G	A	0.023	0.141	0.025	0.0000000099**	intron variant	WDR7	0.016	0.052	0.034	0.00393822	-	-	-	-	0.016	0.1	0.058	0.088
rs9977890***	21	42000012	T	C	0.403	0.038	0.007	8.9e-07	intron variant	DSCAM	0.344	0.022	0.009	1.02828e-06	-	-	-	-	0.453	0.033	0.015	0.024
HOMA-IR (All, N= 6,501)											HOMA-IR (South, N=3,342)				HOMA-IR (West, N=2077)				HOMA-IR (East, N=1,082)
SNP	CHR	BP	EA	NEA	EAF	BETA	SE	p-value	Consequence	Gene	EAF	BETA	SE	p-value	EAF	BETA	SE	p-value	EAF	BETA	SE	p-value
rs74806991	5	185200578	T	G	0.05	0.104	0.019	5.9e-08	intron variant	ADAMTS16	0.042	1.635	7.602	0.83	0.054	-2.202	9.007	0.807	0.021	-9.135	6.965	0.19
rs7740807	6	93861168	C	T	0.659	0.037	0.008	1e-06	intergenic variant	-	0.349	1.98	3.158	0.531	0.347	-2.072	4.281	0.628	0.306	-5.534	2.12	0.009
rs79387194	8	14478496	C	T	0.307	0.04	0.008	9.8e-07	intron variant	SGCZ	0.295	2.977	3.406	0.382	0.314	-3.63	4.37	0.406	0.67	-1.654	2.115	0.434
rs1397280	8	14479788	T	C	0.308	0.04	0.008	9.2e-07	intergenic variant	-	0.295	2.994	3.406	0.38	0.314	-3.59	4.366	0.411	0.669	-1.646	2.112	0.436
rs1397281	8	14479945	C	A	0.306	0.04	0.008	9.9e-07	intergenic variant	-	0.295	2.977	3.406	0.382	0.309	-3.78	4.373	0.387	0.669	-1.646	2.112	0.436
rs9921948	16	21624697	G	T	0.13	0.058	0.011	4.4e-07	intron variant	METTL9	0.126	0.715	4.565	0.876	0.155	6.508	5.562	0.242	0.084	-0.011	3.512	0.997
rs59062763	16	21635325	C	T	0.13	0.059	0.011	3.4e-07	intergenic variant	-	0.125	0.633	4.573	0.89	0.155	6.361	5.589	0.255	0.082	0.081	3.555	0.982
18:29229523	18	29229523	T	C	0.259	0.043	0.008	6.5e-07	intergenic variant	-	0.246	1.858	3.492	0.595	0.309	1.473	4.367	0.736	0.211	-3.883	2.42	0.109
rs9977890	21	42000012	T	C	0.401	0.036	0.008	7.4e-07	intron variant	DSCAM	0.345	0.687	3.231	0.832	0.47	-4.581	4.093	0.263	0.453	-0.934	2.022	0.644
HOMA-B (All, N= 6,360)											HOMA-B (South, N=3,262)				HOMA-B (West, N=2,022)				HOMA-B (East, N=940)
SNP	CHR	BP	EA	NEA	EAF	BETA	SE	p-value	Consequence	Gene	EAF	BETA	SE	p-value	EAF	BETA	SE	p-value	EAF	BETA	SE	p-value
rs73921320	2	21105100	A	T	0.051	0.096	0.019	6.5e-07	intergenic variant	-	0.048	9.38	4.576	0.04	0.054	13.364	9.455	0.158	0.049	10.544	6.231	0.091
rs75932262	2	21105304	A	G	0.049	0.099	0.02	4.6e-07	intergenic variant	-	0.046	9.567	4.656	0.04	0.053	15.945	9.597	0.097	0.048	9.705	6.386	0.129
rs141591380	2	21107888	G	A	0.049	0.099	0.02	4.8e-07	intergenic variant	-	0.046	9.567	4.656	0.04	0.053	15.945	9.597	0.097	0.048	9.705	6.386	0.129
rs150678778	2	21110277	T	C	0.049	0.099	0.02	4.8e-07	intergenic variant	-	0.046	9.567	4.656	0.04	0.053	15.945	9.597	0.097	0.048	9.705	6.386	0.129
rs139978329	2	21110470	A	G	0.049	0.099	0.02	4.8e-07	intergenic variant	-	0.046	9.567	4.656	0.04	0.053	15.945	9.597	0.097	0.048	9.705	6.386	0.129
rs73921321	2	21112586	C	T	0.049	0.1	0.02	3e-07	regulatory region variant	-	0.046	10.063	4.681	0.032	0.054	16.557	9.502	0.081	0.048	9.705	6.386	0.129
rs59362958	2	21113818	A	C	0.049	0.1	0.02	3e-07	intergenic variant	-	0.046	10.063	4.681	0.032	0.054	16.557	9.502	0.081	0.048	9.705	6.386	0.129
rs56687737	2	21114138	T	C	0.051	0.097	0.019	4.3e-07	intergenic variant	-	0.048	9.522	4.576	0.037	0.055	14.008	9.365	0.135	0.05	9.906	6.192	0.11
rs57732174	2	21114338	T	C	0.049	0.099	0.02	4.2e-07	intergenic variant	-	0.046	10.063	4.681	0.032	0.054	16.606	9.519	0.081	0.049	8.491	6.344	0.181
rs73921323	2	21116043	A	C	0.049	0.101	0.02	2.7e-07	regulatory region variant	-	0.046	10.063	4.681	0.032	0.054	16.162	9.502	0.089	0.048	9.705	6.386	0.129
rs73921324	2	21121855	G	C	0.05	0.098	0.019	4.4e-07	intergenic variant	-	0.047	9.705	4.623	0.036	0.054	18.549	9.448	0.05	0.051	6.475	6.212	0.297
rs73921325	2	21123955	C	T	0.05	0.097	0.019	5.1e-07	intergenic variant	-	0.047	9.84	4.634	0.034	0.055	17.768	9.432	0.06	0.05	6.302	6.237	0.312
rs76520648	2	21128025	G	A	0.05	0.098	0.019	4.4e-07	intergenic variant	-	0.047	9.84	4.634	0.034	0.055	17.768	9.432	0.06	0.05	6.302	6.237	0.312
rs139340791	2	21129003	A	C	0.051	0.099	0.019	3.3e-07	intergenic variant	-	0.047	9.84	4.634	0.034	0.055	17.768	9.432	0.06	0.053	7.17	6.122	0.242
rs73921329	2	21132407	G	A	0.051	0.095	0.019	7.6e-07	intergenic variant	-	0.047	9.84	4.634	0.034	0.055	17.768	9.432	0.06	0.051	6.013	6.157	0.329
rs189423572	5	122012055	A	G	0.012	0.218	0.043	4.2e-07	intergenic variant	-	0.003	15.691	17.639	0.374	0.018	48.817	15.759	0.002	0.02	32.521	9.836	0.001
rs141780670	6	168507954	A	G	0.016	0.181	0.035	2.3e-07	intergenic variant	-	0.014	25.716	8.3	0.002	0.016	32.522	16.954	0.055	0.016	31.012	10.836	0.004
rs114358875	8	5029581	T	G	0.035	0.114	0.023	8.3e-07	regulatory region variant	-	0.036	15.743	5.25	0.003	0.038	29.425	11.193	0.009	0.03	23.166	8.064	0.004
rs144205124	8	5034757	A	G	0.035	0.117	0.023	4.6e-07	intergenic variant	-	0.035	16.182	5.354	0.003	0.038	30.964	11.192	0.006	0.033	19.963	7.76	0.01
rs115147087	8	5035762	A	G	0.035	0.118	0.023	4e-07	intergenic variant	-	0.035	16.317	5.373	0.002	0.038	30.964	11.192	0.006	0.031	21.416	7.906	0.007
rs56808379	8	5038139	G	A	0.034	0.117	0.023	6.4e-07	intergenic variant	-	0.034	16.288	5.393	0.003	0.038	30.964	11.192	0.006	0.029	19.881	8.183	0.015
rs6506934	18	29215618	A	G	0.25	0.044	0.008	8.5e-07	intron variant	-	0.234	4.993	2.27	0.028	0.299	12.065	4.652	0.009	0.211	4.952	3.34	0.138
rs114029796	18	54671956	G	A	0.023	0.15	0.01	1.6e-07	intron variant	WRD7	0.016	5.474	7.835	0.485	0.038	50.231	11.311	8.95344e-06	0.016	21.773	11.096	0.05
rs76800730	20	8967916	C	T	0.025	0.133	0.027	9.4e-07	intron variant	CYB5	0.022	-13.585	6.67	0.042	0.025	-34.79	13.85	0.012	0.031	-11.611	7.821	0.138
rs74550195	20	8970758	C	T	0.025	0.133	0.027	9.3e-07	intron variant	CYB5	0.022	-13.585	6.67	0.042	0.025	-34.79	13.85	0.012	0.031	-11.611	7.821	0.138
rs6056303	22	21032569	C	T	0.332	0.046	0.009	9.9e-07	intergenic variant	-	0.367	-2.579	2.045	0.207	0.313	-12.217	4.641	0.008	0.272	-6.335	3.051	0.038
rs6039350	22	21086470	C	T	0.332	0.046	0.009	7.9e-07	intergenic variant	-	0.366	-2.594	2.046	0.205	0.313	-12.217	4.641	0.008	0.272	-6.446	3.051	0.035
rs145284616	22	21120417	T	A	0.011	0.234	0.045	2.2e-07	intergenic variant	-	0.002	47.056	21.339	0.027	0.027	21.052	12.913	0.103	0.003	-37.029	24.549	0.131
rs185176448	22	21152048	T	A	0.011	0.238	0.045	1.2e-07	intron variant	PIK4CA	0.002	47.056	21.339	0.027	0.028	21.186	12.818	0.098	0.003	-37.029	24.549	0.131
rs114618796	22	21237272	A	G	0.011	0.23	0.045	2.5e-07	intron variant	PIK4CA	0.002	70.629	21.332	0.001	0.028	20.258	12.872	0.116	0.003	-37.029	24.549	0.131
rs141223888	22	21032569	A	G	0.011	0.229	0.045	2.7e-07	intron variant	PIK4CA	0.002	64.791	20.663	0.002	0.028	19.566	12.822	0.127	0.003	-37.029	24.549	0.131
rs115509417	22	21086470	G	A	0.011	0.228	0.044	1.8e-07	intron variant	CEDNIK	0.003	56.361	18.483	0.002	0.029	20.033	12.634	0.113	0.004	-32.349	22.999	0.16
N=sample size
CHR: Chromosome
BP: base pair position (hg19 build)
EA: Effect Allele
NEA : Non Effect Allele
EAF: Effect allele frequency
p-value, BETA and SE: Two-tailed P-value (no adjustment for multiple comparison), effect size and standard error calculated using BOLT-LMM.
p-value in asterick in FG and FI shows genome-wide significant signals in AWI-Gen cohort and respective p-values in region based GWAS are shown in the columns at the left
Consequence and Gene informations was obtained from Ensemble database
The SNPs in astericks (***) represents SNPs without GWAS results in regional GWAS; they were filtered out before step 1 REGENIE analysis since they had low frequencies (<0.05)

## Sheet: ESM Table 3
ESM Table 3: Replication of the MAGIC European GWAS signals (p-value<5E-08) in the AWI-Gen Fasting glucose GWAS (p-value<0.005).
SNP	CHR	BP	Fasting glucose AWI-Gen						Fasting glucose MAGIC European
			EA	NEA	EAF	BETA	SE	p-value	EA	NEA	EAF	BETA	SE	p-value
rs2075424*	1	214154547	T	G	0.554	-0.037	0.013	0.0043	T	G	0.528	0.014	0.002	9.69e-17
rs780105	2	27678471	A	G	0.078	-0.068	0.024	0.0042	A	G	0.582	-0.018	0.002	9.58e-26
rs12474585	2	27871593	T	C	0.114	0.059	0.02	0.0029	T	C	0.211	0.015	0.002	7.96e-14
rs4666010	2	27878686	T	C	0.887	-0.06	0.02	0.0026	T	C	0.784	-0.015	0.002	4.84e-14
rs2384655	2	27952235	A	T	0.692	0.044	0.014	0.0012	A	T	0.235	0.018	0.002	1.71e-18
rs12994085	2	27952406	T	C	0.721	-0.04	0.014	0.0046	T	C	0.765	-0.016	0.002	3.31e-17
rs12993377*	2	27952767	G	C	0.722	0.04	0.014	0.0044	C	G	0.765	-0.016	0.002	1.7e-17
rs6753736	2	27958855	C	G	0.722	0.04	0.014	0.004	C	G	0.238	0.017	0.002	6.88e-18
rs6744348	2	28018025	A	C	0.68	-0.038	0.014	0.0042	A	C	0.773	-0.014	0.002	1.01e-11
rs4666012	2	28018293	A	G	0.681	-0.038	0.014	0.0049	A	G	0.782	-0.014	0.002	4.6e-11
rs9829332	3	123049707	T	G	0.29	0.046	0.014	0.0011	T	G	0.358	0.011	0.002	3.33e-08
rs7644261	3	170676134	C	G	0.376	0.042	0.013	0.0012	C	G	0.711	0.02	0.002	6.65e-27
rs6801638	3	170678331	A	G	0.628	0.044	0.013	0.0007	A	G	0.862	0.025	0.003	1.15e-24
rs6776099	3	170684314	T	C	0.629	0.045	0.013	0.00065	T	C	0.86	0.025	0.003	1.42e-24
rs16855578	3	170684592	A	G	0.666	0.046	0.014	0.00064	A	G	0.863	0.025	0.003	9.27e-25
rs12495622	3	170684878	A	G	0.666	0.046	0.014	0.00054	A	G	0.863	0.025	0.003	9.27e-25
rs6780208	3	170686066	A	T	0.634	0.044	0.013	0.00073	A	T	0.863	0.025	0.003	7.49e-25
rs11921330	3	170687228	T	C	0.338	-0.047	0.014	0.00043	T	C	0.137	-0.025	0.003	9.27e-25
rs141401117	3	170689135	A	C	0.339	-0.047	0.014	0.00039	A	C	0.137	-0.025	0.003	7.49e-25
rs6766904	3	170689487	A	G	0.372	-0.045	0.013	0.00054	A	G	0.136	-0.026	0.003	6.66e-25
rs7646100	3	170692496	T	C	0.371	-0.045	0.013	0.00059	T	C	0.137	-0.025	0.003	9.27e-25
rs12496506	3	170693011	T	C	0.338	-0.047	0.014	0.00043	T	C	0.137	-0.025	0.003	1.15e-24
rs12496734	3	170693767	C	G	0.629	0.044	0.013	0.0007	C	G	0.863	0.026	0.003	2.07e-25
rs11720640	3	170694237	A	G	0.371	-0.044	0.013	0.00073	A	G	0.137	-0.025	0.003	9.27e-25
rs11709140	3	170694497	T	C	0.629	0.045	0.013	0.00056	T	C	0.863	0.025	0.003	1.15e-24
rs1905506	3	170695385	T	C	0.338	-0.047	0.014	0.00042	T	C	0.137	-0.025	0.003	4.88e-25
rs1905505	3	170695426	A	G	0.386	-0.043	0.013	0.00091	A	G	0.288	-0.02	0.002	2.72e-27
rs1905504	3	170695532	T	C	0.629	0.045	0.013	0.00053	T	C	0.863	0.025	0.003	7.49e-25
rs7635100	3	170695711	T	G	0.371	-0.045	0.013	0.00053	T	G	0.137	-0.025	0.003	6.05e-25
rs7635470	3	170696065	C	G	0.371	-0.045	0.013	0.00053	C	G	0.137	-0.025	0.003	6.05e-25
rs61791060	3	170699552	A	G	0.338	-0.047	0.014	0.00048	A	G	0.137	-0.025	0.003	6.05e-25
rs55980684	3	170701427	A	G	0.662	0.044	0.014	0.0011	A	G	0.863	0.025	0.003	4.88e-25
rs16847990	3	170702422	T	G	0.628	0.044	0.013	0.00077	T	G	0.863	0.025	0.003	9.27e-25
rs56791644	3	170708830	A	G	0.662	0.043	0.014	0.0012	A	G	0.863	0.025	0.003	6.05e-25
rs1604038	3	170709193	T	C	0.387	-0.042	0.013	0.0012	T	C	0.288	-0.02	0.002	4.47e-28
rs11929535	3	170710456	T	C	0.179	-0.047	0.017	0.0045	T	C	0.11	-0.023	0.003	1.51e-16
rs11721319	3	170710808	A	G	0.337	-0.044	0.014	0.00094	A	G	0.137	-0.025	0.003	6.05e-25
rs1499820	3	170711968	A	G	0.411	-0.051	0.013	5.9e-05	A	G	0.137	-0.025	0.003	6.05e-25
rs114443503	3	170712221	A	T	0.773	0.052	0.015	0.00055	A	T	0.892	0.022	0.003	8.19e-15
rs1280	3	170713290	T	C	0.656	0.042	0.014	0.0015	T	C	0.863	0.025	0.003	6.05e-25
rs61791066	3	170713380	T	C	0.504	0.05	0.013	7.4e-05	T	C	0.863	0.025	0.003	7.49e-25
rs16855617	3	170713522	T	G	0.418	-0.05	0.013	8e-05	T	G	0.137	-0.025	0.003	6.05e-25
rs55679742	3	170714435	A	G	0.347	-0.04	0.014	0.0027	A	G	0.142	-0.025	0.003	5.47e-25
rs55989805	3	170714470	A	T	0.612	0.048	0.013	0.0002	A	T	0.863	0.025	0.003	3.94e-25
rs5398	3	170715830	A	G	0.622	-0.043	0.013	0.00091	A	G	0.289	-0.02	0.002	3.89e-26
rs11923694	3	170717426	A	G	0.657	0.044	0.014	0.0009	A	G	0.863	0.025	0.003	6.05e-25
rs11924648	3	170717996	A	G	0.556	0.05	0.013	6.6e-05	A	G	0.863	0.026	0.003	6.98e-26
rs12487486	3	170718131	T	C	0.402	-0.04	0.013	0.0017	T	C	0.137	-0.025	0.003	4.88e-25
rs12487589	3	170718253	A	G	0.402	-0.04	0.013	0.0017	A	G	0.137	-0.025	0.003	6.05e-25
rs61169219	3	170720021	C	G	0.402	-0.039	0.013	0.002	C	G	0.137	-0.026	0.003	1.34e-25
rs66733022	3	170721231	T	G	0.509	-0.049	0.013	9.7e-05	T	G	0.148	-0.025	0.003	3.1e-24
rs1996220	3	170722448	A	G	0.569	0.042	0.013	0.00076	A	G	0.863	0.025	0.003	7.49e-25
rs5406	3	170723276	A	G	0.429	-0.042	0.013	0.00077	A	G	0.137	-0.025	0.003	9.27e-25
rs2292622	3	170723664	A	G	0.57	0.041	0.013	0.0011	A	G	0.864	0.025	0.003	1.42e-24
rs2292621	3	170723668	T	C	0.377	-0.043	0.013	0.00091	T	C	0.136	-0.025	0.003	9.27e-25
rs2292620	3	170724036	T	C	0.733	0.055	0.015	0.00012	T	C	0.89	0.023	0.003	4.38e-16
rs10513685	3	170724390	A	G	0.377	-0.045	0.013	0.00046	A	G	0.137	-0.025	0.003	1.15e-24
rs8192675	3	170724883	T	C	0.202	0.05	0.016	0.0014	T	C	0.71	0.02	0.002	6.65e-27
rs5404	3	170724955	T	C	0.266	-0.055	0.015	0.0001	T	C	0.111	-0.023	0.003	2.05e-16
rs10513686	3	170725542	A	G	0.43	-0.042	0.013	0.00077	A	G	0.137	-0.025	0.003	6.05e-25
rs11711437	3	170726363	C	G	0.472	0.061	0.013	1.1e-06	C	G	0.863	0.026	0.003	1.34e-25
rs10513688	3	170727218	A	G	0.267	-0.056	0.015	9e-05	A	G	0.11	-0.023	0.003	8.19e-17
rs1879442	3	170727351	A	G	0.37	-0.054	0.013	2.8e-05	A	G	0.281	-0.02	0.002	3.67e-27
rs11928798	3	170727408	A	G	0.569	0.041	0.013	0.0012	A	G	0.863	0.025	0.003	4.88e-25
rs10513689	3	170727658	A	G	0.431	-0.041	0.013	0.0012	A	G	0.137	-0.025	0.003	6.05e-25
rs5402	3	170727739	A	T	0.494	-0.056	0.013	7e-06	A	T	0.137	-0.026	0.003	1.08e-25
rs61791106	3	170729414	A	G	0.494	-0.057	0.013	4.4e-06	A	G	0.137	-0.025	0.003	3.94e-25
rs61791107	3	170729552	A	C	0.43	-0.042	0.013	0.0009	A	C	0.137	-0.025	0.003	2.56e-25
rs6785803	3	170729873	C	G	0.494	-0.057	0.013	4.4e-06	C	G	0.137	-0.026	0.003	1.08e-25
rs5400	3	170732300	A	G	0.441	-0.057	0.013	6.5e-06	A	G	0.137	-0.025	0.003	2.56e-25
rs11711206	3	170732945	A	G	0.773	0.047	0.015	0.0019	A	G	0.889	0.023	0.003	2.05e-16
rs73169730	3	170734438	A	G	0.378	0.051	0.013	7.2e-05	A	G	0.712	0.018	0.002	1.79e-22
rs11917504	3	170736708	A	T	0.442	0.057	0.013	6.6e-06	A	T	0.863	0.024	0.003	3.44e-19
rs7643425	3	170737395	A	G	0.557	0.045	0.013	0.00029	A	G	0.864	0.023	0.003	2.88e-19
rs12486657	3	170738349	A	T	0.477	-0.041	0.013	0.00098	A	T	0.137	-0.023	0.003	2.42e-19
rs57413756	3	170738665	C	G	0.523	0.041	0.013	0.00096	C	G	0.863	0.023	0.003	5.56e-20
rs35297160	3	170738981	C	G	0.536	0.041	0.013	0.0012	C	G	0.864	0.024	0.003	1.7e-19
rs11720145	3	170739663	A	G	0.464	-0.041	0.013	0.0011	A	G	0.137	-0.023	0.003	5.56e-20
rs7646014	3	170740071	C	G	0.558	-0.057	0.013	6.2e-06	C	G	0.138	-0.024	0.003	2.42e-19
rs60354090	3	170740217	T	C	0.27	-0.05	0.015	0.00046	T	C	0.115	-0.023	0.003	7.02e-17
rs55641619	3	170740599	A	G	0.558	0.045	0.013	0.00036	A	G	0.863	0.023	0.003	5.56e-20
rs7638998	3	170741015	A	G	0.537	0.04	0.013	0.0012	A	G	0.863	0.023	0.003	5.56e-20
rs2129019	3	170743051	A	C	0.661	-0.048	0.014	0.0003	A	C	0.281	-0.018	0.002	8.3e-22
rs5396	3	170744815	T	C	0.331	0.05	0.014	0.0002	T	C	0.712	0.018	0.002	3.87e-21
rs5394	3	170744893	A	G	0.262	-0.046	0.015	0.0013	A	G	0.115	-0.023	0.003	1.02e-16
rs5393	3	170744920	T	G	0.482	0.043	0.013	0.00053	T	G	0.863	0.023	0.003	2.42e-19
rs57966513	3	170746170	A	G	0.412	-0.041	0.013	0.0015	A	G	0.116	-0.023	0.003	2.62e-15
rs73169738	3	170747095	A	G	0.711	0.05	0.014	0.00032	A	G	0.905	0.023	0.004	2.05e-12
rs60120444	3	170747667	A	G	0.459	-0.04	0.013	0.0013	A	G	0.116	-0.023	0.003	1.97e-15
rs6800180	3	170747810	A	G	0.441	0.058	0.013	3.6e-06	A	G	0.884	0.023	0.003	2.62e-15
rs73169739	3	170750018	T	C	0.713	0.051	0.014	0.00025	T	C	0.905	0.023	0.004	2.88e-12
rs67190441	3	170754048	T	C	0.429	0.054	0.013	2.1e-05	T	C	0.885	0.023	0.003	4e-15
rs6444956	3	170754477	C	G	0.45	-0.051	0.013	4.9e-05	C	G	0.096	-0.022	0.004	2.86e-12
rs6444957	3	170754885	C	G	0.502	0.042	0.013	0.00074	C	G	0.884	0.023	0.003	3.02e-15
rs6766331	3	170755713	A	C	0.562	-0.051	0.013	4.9e-05	A	C	0.116	-0.023	0.003	2.62e-15
rs68189454	3	170755992	A	G	0.55	0.051	0.013	4.8e-05	A	G	0.904	0.023	0.004	1.8e-12
rs7638027	3	170756706	C	G	0.446	-0.051	0.013	5.7e-05	C	G	0.096	-0.023	0.004	1.8e-12
rs7628022	3	170756778	A	G	0.55	0.051	0.013	5e-05	A	G	0.91	0.023	0.004	5.06e-12
rs73169742	3	170756779	T	C	0.287	-0.051	0.014	0.0002	T	C	0.088	-0.023	0.004	1.86e-12
rs55977330	3	170756897	A	G	0.594	0.05	0.013	9.3e-05	A	G	0.904	0.023	0.004	2.57e-12
rs6785233	3	170756985	T	G	0.504	0.06	0.013	1.6e-06	T	G	0.904	0.023	0.004	4.52e-12
rs57005472	3	170758329	T	G	0.749	0.053	0.015	0.00025	T	G	0.905	0.023	0.004	1.45e-12
rs7617707	3	170758765	A	G	0.549	0.05	0.013	7.5e-05	A	G	0.904	0.023	0.004	5.06e-12
rs6774307	3	170759494	T	C	0.615	0.047	0.013	0.00028	T	C	0.906	0.022	0.004	9.87e-12
rs9868403	3	170762294	A	G	0.305	0.047	0.014	0.0005	A	G	0.386	0.011	0.002	1.6e-08
rs76646178	3	170763129	T	C	0.688	-0.046	0.014	0.00068	T	C	0.612	-0.011	0.002	1.37e-08
rs77017219	3	170765186	A	C	0.688	-0.045	0.014	0.00089	A	C	0.614	-0.011	0.002	1.37e-08
rs9871984	3	170768248	T	C	0.465	-0.036	0.013	0.0048	T	C	0.079	-0.022	0.004	1.1e-08
rs7750498	6	153424055	A	G	0.535	0.041	0.013	0.0011	A	G	0.385	0.012	0.002	3.86e-09
rs3870364	6	153426679	A	G	0.523	0.04	0.013	0.0017	A	G	0.381	0.012	0.002	1.41e-09
rs3870365	6	153426932	C	G	0.47	-0.04	0.013	0.0015	C	G	0.617	-0.012	0.002	2.34e-09
rs9479510	6	153427517	C	G	0.522	0.044	0.013	0.00051	C	G	0.38	0.012	0.002	2.34e-09
rs4083914	6	153427706	C	G	0.478	-0.044	0.013	0.00052	C	G	0.615	-0.012	0.002	7.09e-10
rs28642896	6	153428068	T	C	0.478	-0.044	0.013	0.00051	T	C	0.612	-0.013	0.002	2.48e-10
rs9383649	6	153428102	A	G	0.478	-0.044	0.013	0.00051	A	G	0.615	-0.012	0.002	7.09e-10
rs9383650	6	153428297	A	G	0.478	-0.044	0.013	0.00051	A	G	0.614	-0.013	0.002	1.73e-10
rs7742238	6	153428611	A	G	0.436	-0.041	0.013	0.0013	A	G	0.615	-0.012	0.002	8.42e-10
rs7747003	6	153428982	T	C	0.478	-0.044	0.013	0.00052	T	C	0.615	-0.012	0.002	7.09e-10
rs17083581	6	153429447	T	G	0.522	0.044	0.013	0.00052	T	G	0.385	0.012	0.002	7.09e-10
rs6931160	6	153430451	C	G	0.522	0.044	0.013	0.00052	C	G	0.385	0.012	0.002	5.96e-10
rs9384077	6	153430867	A	G	0.522	0.044	0.013	0.00055	A	G	0.367	0.012	0.002	2.36e-09
rs63739861	6	153430868	A	C	0.478	-0.043	0.013	0.00063	A	C	0.638	-0.012	0.002	4.51e-09
rs12055786	6	153431125	T	C	0.522	0.044	0.013	0.00052	T	C	0.384	0.012	0.002	1.17e-11
rs4267963	6	153432259	T	C	0.522	0.044	0.013	0.00052	T	C	0.383	0.012	0.002	5.96e-10
rs4631302	6	153432697	A	G	0.478	-0.044	0.013	0.00053	A	G	0.621	-0.013	0.002	3.53e-10
rs7743683	6	153432985	C	G	0.522	0.044	0.013	0.00053	C	G	0.385	0.012	0.002	5.01e-10
rs6557266	6	153433534	T	C	0.522	0.044	0.013	0.00054	T	C	0.385	0.012	0.002	5.01e-10
rs6907823	6	153433542	A	C	0.522	0.044	0.013	0.00054	A	C	0.385	0.012	0.002	5.01e-10
rs6557268	6	153433726	T	C	0.522	0.044	0.013	0.00051	T	C	0.371	0.012	0.002	1.7e-09
rs4470859	6	153433932	A	C	0.478	-0.044	0.013	0.00052	A	C	0.615	-0.012	0.002	4.2e-10
rs4481443	6	153434070	A	G	0.564	0.044	0.013	0.0014	A	G	0.386	0.012	0.002	4.2e-10
rs4634469	6	153435639	A	C	0.537	-0.043	0.013	0.00065	A	C	0.615	-0.012	0.002	5.01e-10
rs6557272	6	153438114	T	G	0.47	0.044	0.013	0.00057	T	G	0.385	0.012	0.002	5.96e-10
rs3870366	6	153439767	A	G	0.53	-0.043	0.013	0.00064	A	G	0.615	-0.012	0.002	5.96e-10
rs6939447	6	153439999	A	T	0.53	-0.043	0.013	0.00063	A	T	0.615	-0.012	0.002	5.96e-10
rs6901126	6	153440062	T	C	0.53	-0.043	0.013	0.00063	T	C	0.615	-0.012	0.002	3.98e-11
rs6917538	6	153440197	T	C	0.47	0.043	0.013	0.00063	T	C	0.385	0.012	0.002	5.96e-10
rs9384082	6	153440515	A	G	0.47	0.043	0.013	0.00063	A	G	0.385	0.012	0.002	5.96e-10
rs7740380	6	153440711	A	G	0.53	-0.043	0.013	0.00063	A	G	0.614	-0.012	0.002	5.96e-10
rs7758002	6	153440770	T	G	0.47	0.043	0.013	0.00065	T	G	0.392	0.012	0.002	4.2e-10
rs1933488	6	153441079	A	G	0.53	-0.043	0.013	0.00064	A	G	0.615	-0.012	0.002	5.01e-10
rs13215402	6	153447550	A	G	0.594	0.038	0.013	0.0035	A	G	0.385	0.012	0.002	8.42e-10
rs1012627	6	20576883	A	G	0.388	0.038	0.013	0.0033	A	G	0.397	0.012	0.002	2.36e-10
rs882020	7	44178743	T	C	0.215	0.043	0.016	0.0042	T	C	0.127	0.027	0.003	4.01e-30
rs2010825	7	44188220	T	C	0.227	-0.043	0.015	0.0046	T	C	0.5	-0.016	0.002	1.89e-18
rs2268576	7	44189023	T	C	0.226	-0.045	0.015	0.0027	T	C	0.497	-0.016	0.002	5.94e-20
rs2268574	7	44189321	A	G	0.226	-0.045	0.015	0.0027	A	G	0.497	-0.016	0.002	2.43e-18
rs17832252	7	44200099	T	G	0.061	-0.079	0.027	0.0028	T	G	0.133	-0.016	0.003	1.45e-10
rs2908294	7	44204426	T	C	0.126	0.064	0.019	0.00073	T	C	0.249	0.045	0.003	1.17e-94
rs2908293	7	44209322	A	G	0.134	0.064	0.019	0.00051	A	G	0.249	0.045	0.003	1.91e-94
rs2908292	7	44210710	T	C	0.207	0.044	0.016	0.0043	T	C	0.249	0.044	0.003	2.37e-98
rs2300584	7	44219338	A	G	0.846	-0.051	0.018	0.0035	A	G	0.751	-0.044	0.002	3.12e-103
rs10259649	7	44219705	T	C	0.846	-0.051	0.018	0.0033	T	C	0.751	-0.045	0.003	2.02e-97
rs730497	7	44223721	A	G	0.22	0.063	0.016	3.5e-05	A	G	0.179	0.062	0.003	1.88e-165
rs2908289	7	44223942	A	G	0.29	0.047	0.014	0.00082	A	G	0.179	0.062	0.003	2.87e-158
rs2971670	7	44226101	T	C	0.234	0.059	0.015	7.8e-05	T	C	0.181	0.062	0.003	1.88e-165
rs1799884	7	44229068	T	C	0.213	0.066	0.016	1.5e-05	T	C	0.181	0.062	0.003	2.51e-167
rs741037	7	44232833	A	G	0.297	0.046	0.014	0.00097	A	G	0.181	0.062	0.003	1.02e-165
rs2908286	7	44234737	T	C	0.233	0.059	0.015	7.9e-05	T	C	0.181	0.062	0.003	1.88e-165
rs1985469	7	44240324	A	T	0.701	-0.046	0.014	0.00078	A	T	0.819	-0.062	0.003	2.2e-164
rs1004558	7	44240407	T	C	0.325	0.04	0.014	0.0034	T	C	0.179	0.062	0.003	1.02e-165
rs2971668	7	44243438	C	G	0.299	0.044	0.014	0.0014	C	G	0.181	0.062	0.003	2.55e-163
rs2971667	7	44245060	T	C	0.653	-0.039	0.014	0.0033	T	C	0.819	-0.062	0.003	2.2e-164
rs2908282	7	44248828	A	G	0.268	0.055	0.015	0.00012	A	G	0.181	0.061	0.003	2.55e-163
rs56137829	7	44273382	T	C	0.338	0.042	0.014	0.0027	T	C	0.406	0.014	0.002	2.41e-10
rs2085334	11	93181050	T	C	0.615	0.037	0.013	0.0038	T	C	0.708	0.012	0.002	2.64e-08
rs7127240	11	93184892	A	T	0.622	0.037	0.013	0.0041	A	T	0.706	0.012	0.002	4.41e-08
rs7131487*	11	93185952	T	C	0.378	0.037	0.013	0.0041	T	C	0.292	-0.012	0.002	3.33e-08
rs1436962*	15	62382530	A	G	0.396	0.038	0.014	0.0043	A	G	0.326	-0.014	0.002	1.03e-10
rs7163757	15	62391608	T	C	0.763	-0.044	0.015	0.0028	T	C	0.433	-0.022	0.002	2.64e-36
rs8038040	15	62394339	A	G	0.764	-0.045	0.015	0.0025	A	G	0.431	-0.022	0.002	8.19e-36
rs7161785	15	62395224	C	G	0.764	-0.045	0.015	0.0025	C	G	0.427	-0.022	0.002	8.19e-36
rs7167878	15	62396189	A	C	0.764	-0.045	0.015	0.0024	A	C	0.43	-0.022	0.002	1.19e-35
rs7167932	15	62396278	T	C	0.764	-0.045	0.015	0.0023	T	C	0.43	-0.022	0.002	1.73e-35
rs7172432	15	62396389	A	G	0.236	0.048	0.015	0.0012	A	G	0.57	0.022	0.002	1.73e-35
rs4775466	15	62397118	T	C	0.754	-0.043	0.015	0.003	T	C	0.427	-0.022	0.002	1.73e-35
rs7180689	15	62397636	A	T	0.414	-0.037	0.013	0.0037	A	T	0.281	-0.021	0.002	5.98e-25
rs11856307	15	62399093	A	C	0.231	0.047	0.015	0.0017	A	C	0.578	0.022	0.002	7.68e-35
rs1436955	15	62404382	T	C	0.418	-0.041	0.013	0.0013	T	C	0.274	-0.02	0.002	4.63e-23
rs1436954	15	62404480	T	C	0.42	-0.041	0.013	0.0014	T	C	0.274	-0.02	0.002	4.63e-23
rs8032416	15	62409070	C	G	0.769	-0.046	0.015	0.0021	C	G	0.537	-0.015	0.002	2.83e-16
rs920178	15	62413696	A	G	0.763	-0.053	0.015	0.00035	A	G	0.553	-0.015	0.002	2.38e-15
rs1436953	15	62414014	T	C	0.768	-0.051	0.015	0.00054	T	C	0.555	-0.015	0.002	1.15e-15
rs4474658	15	62415429	T	C	0.232	0.052	0.015	0.00043	T	C	0.446	0.015	0.002	1.15e-15
rs6494309	15	62415728	A	T	0.768	-0.052	0.015	0.00048	A	T	0.553	-0.014	0.002	3.02e-15
rs6494310	15	62415736	A	G	0.767	-0.052	0.015	0.0005	A	G	0.553	-0.015	0.002	3.02e-15
Replication of the MAGIC European GWAS signals (p-value<5E-08) in the AWI-Gen Fasting glucose GWAS (p-value<0.005) after LD pruning
rs12474585	2	27871593	T	C	0.114	0.059	0.02	0.0029	T	C	0.211	0.015	0.002	7.96e-14
rs2384655	2	27952235	A	T	0.692	0.044	0.014	0.0012	A	T	0.235	0.018	0.002	1.71e-18
rs9829332	3	123049707	T	G	0.29	0.046	0.014	0.0011	T	G	0.358	0.011	0.002	3.33e-08
rs61791066	3	170713380	T	C	0.504	0.05	0.013	7.4e-05	T	C	0.863	0.025	0.003	7.49e-25
rs5398	3	170715830	A	G	0.622	-0.043	0.013	0.00091	A	G	0.289	-0.02	0.002	3.89e-26
rs8192675	3	170724883	T	C	0.202	0.05	0.016	0.0014	T	C	0.71	0.02	0.002	6.65e-27
rs6444957	3	170754885	C	G	0.502	0.042	0.013	0.00074	C	G	0.884	0.023	0.003	3.02e-15
rs77017219	3	170765186	A	C	0.688	-0.045	0.014	0.00089	A	C	0.614	-0.011	0.002	1.37e-08
rs1012627	6	20576883	A	G	0.388	0.038	0.013	0.0033	A	G	0.397	0.012	0.002	2.36e-10
rs2010825	7	44188220	T	C	0.227	-0.043	0.015	0.0046	T	C	0.5	-0.016	0.002	1.89e-18
rs17832252	7	44200099	T	G	0.061	-0.079	0.027	0.0028	T	G	0.133	-0.016	0.003	1.45e-10
rs1004558	7	44240407	T	C	0.325	0.04	0.014	0.0034	T	C	0.179	0.062	0.003	1.02e-165
rs2971667	7	44245060	T	C	0.653	-0.039	0.014	0.0033	T	C	0.819	-0.062	0.003	2.2e-164
rs4775466	15	62397118	T	C	0.754	-0.043	0.015	0.003	T	C	0.427	-0.022	0.002	1.73e-35
rs1436954	15	62404480	T	C	0.42	-0.041	0.013	0.0014	T	C	0.274	-0.02	0.002	4.63e-23
CHR: Chromosome;
BP: base pair position (hg19 build)
EA: Effect Allele
NEA : Non Effect Allele
EAF: Effect allele frequency
p-value, BETA and SE for AWI-Gen: Two-tailed P-value (no adjustment for multiple comparison), effect size and standard error calculated using BOLT-LMM.
SNPs with inconsitent effect direction (4) is indicated in asterick
183/187 had same effect size direction

## Sheet: ESM Table 4
ESM Table 4: Replication of the UKBB European GWAS signals (p-value<5E-08) in the AWI-Gen Fasting glucose GWAS (p-value<0.005)
SNP	CHR	BP	Fasting glucose AWI-Gen						Fasting glucose UKBB
			EA	NEA	EAF	BETA	SE	p-value	EA	NEA	EAF	BETA	SE	p-value
rs2075424	1	214154547	G	T	0.446	-0.037	0.013	0.0043	G	T	0.46	-0.013	0.002	1.4e-18
rs780105	2	27678471	G	A	0.922	0.068	0.024	0.0042	G	A	0.445	0.011	0.002	2.7e-12
rs482435	2	169676045	G	A	0.411	0.047	0.013	0.00023	G	A	0.303	0.014	0.002	2.5e-17
rs550081	2	169678681	T	C	0.387	0.043	0.013	0.00082	T	C	0.304	0.013	0.002	8.6e-17
rs9287903	2	169680122	C	T	0.406	0.049	0.013	0.00012	C	T	0.262	0.019	0.002	1.3e-31
rs6716139	2	169680777	A	G	0.327	0.045	0.014	0.00081	A	G	0.26	0.02	0.002	2e-32
rs61791106	3	123049707	T	G	0.29	0.046	0.014	0.0011	T	G	0.346	0.014	0.002	2.8e-18
rs76176382	3	152393863	G	A	0.028	-0.109	0.038	0.0042	G	A	0.036	-0.022	0.004	4.6e-08
rs114952596	3	152396380	G	A	0.028	-0.109	0.038	0.0042	G	A	0.036	-0.022	0.004	4.2e-08
rs115971931	3	152396633	T	C	0.028	-0.109	0.038	0.0042	T	C	0.036	-0.022	0.004	3.5e-08
rs61790483	3	170532900	A	G	0.202	-0.045	0.016	0.0046	A	G	0.326	-0.014	0.002	1.3e-17
rs13078593	3	170535871	C	A	0.208	-0.044	0.016	0.0047	C	A	0.321	-0.013	0.002	5.5e-15
rs36049926	3	170537844	A	G	0.131	-0.079	0.019	2.5e-05	A	G	0.174	-0.014	0.002	5e-13
rs13098440	3	170539535	T	G	0.132	-0.078	0.019	3e-05	T	G	0.173	-0.015	0.002	1.6e-13
rs61790505	3	170540383	C	A	0.131	-0.079	0.019	2.6e-05	C	A	0.175	-0.014	0.002	6.2e-13
rs61790512	3	170543365	G	C	0.131	-0.079	0.019	2.5e-05	G	C	0.174	-0.014	0.002	1e-12
rs61790513	3	170543477	A	G	0.131	-0.079	0.019	2.3e-05	A	G	0.175	-0.014	0.002	7.7e-13
rs34859929	3	170550915	G	T	0.151	0.058	0.018	0.00092	G	T	0.214	0.012	0.002	2.7e-10
rs73165899	3	170551995	A	G	0.151	0.059	0.018	0.00081	A	G	0.214	0.012	0.002	2.2e-10
rs4432642	3	170552829	G	A	0.151	0.058	0.018	0.0009	G	A	0.215	0.012	0.002	4.4e-10
rs73167703	3	170555759	G	A	0.179	0.05	0.017	0.0024	G	A	0.215	0.012	0.002	2.8e-10
rs13062213	3	170557907	G	A	0.162	0.062	0.017	0.00026	G	A	0.215	0.012	0.002	3.5e-10
rs35923871	3	170561504	C	T	0.185	0.047	0.017	0.0041	C	T	0.215	0.012	0.002	3e-10
rs10936656	3	170568001	A	C	0.184	0.049	0.017	0.0027	A	C	0.215	0.012	0.002	3e-10
rs10936657	3	170568134	C	T	0.184	0.049	0.017	0.0027	C	T	0.215	0.012	0.002	3e-10
rs13060837	3	170570082	A	G	0.173	0.047	0.017	0.0046	A	G	0.215	0.012	0.002	3.7e-10
rs4955761	3	170580505	T	C	0.837	0.053	0.017	0.0019	T	C	0.211	0.012	0.002	1.2e-10
rs73031714	3	170672982	A	G	0.113	-0.064	0.02	0.0013	A	G	0.048	-0.038	0.004	1.6e-28
rs7644261	3	170676134	G	C	0.624	-0.042	0.013	0.0012	G	C	0.285	-0.036	0.002	1.5e-107
rs6801638	3	170678331	G	A	0.372	-0.044	0.013	0.0007	G	A	0.125	-0.039	0.003	3.4e-71
rs6776099	3	170684314	C	T	0.371	-0.045	0.013	0.00065	C	T	0.125	-0.039	0.003	1e-69
rs16855578	3	170684592	G	A	0.334	-0.046	0.014	0.00064	G	A	0.125	-0.039	0.003	2.4e-69
rs12495622	3	170684878	G	A	0.334	-0.046	0.014	0.00054	G	A	0.125	-0.039	0.003	2.5e-69
rs6780208	3	170686066	T	A	0.366	-0.044	0.013	0.00073	T	A	0.125	-0.039	0.003	6.7e-70
rs11921330	3	170687228	T	C	0.338	-0.047	0.014	0.00043	T	C	0.124	-0.039	0.003	1.4e-69
rs10936666	3	170687931	C	T	0.339	-0.047	0.014	0.00039	C	T	0.124	-0.039	0.003	1.6e-69
rs6766904	3	170689487	A	G	0.372	-0.045	0.013	0.00054	A	G	0.125	-0.039	0.003	6.7e-70
rs10936668	3	170690854	A	G	0.338	-0.047	0.014	0.00043	A	G	0.124	-0.039	0.003	8.1e-70
rs7646100	3	170692496	T	C	0.371	-0.045	0.013	0.00059	T	C	0.125	-0.039	0.003	2.4e-70
rs12496506	3	170693011	T	C	0.338	-0.047	0.014	0.00043	T	C	0.124	-0.039	0.003	1.2e-69
rs12496734	3	170693767	G	C	0.371	-0.044	0.013	0.0007	G	C	0.125	-0.039	0.003	4.5e-70
rs11720640	3	170694237	A	G	0.371	-0.044	0.013	0.00073	A	G	0.125	-0.039	0.003	4.5e-70
rs11709140	3	170694497	C	T	0.371	-0.045	0.013	0.00056	C	T	0.125	-0.039	0.003	4.5e-70
rs1905506	3	170695385	T	C	0.338	-0.047	0.014	0.00042	T	C	0.125	-0.039	0.003	1.7e-69
rs1905505	3	170695426	A	G	0.614	-0.043	0.013	0.00091	A	G	0.285	-0.036	0.002	1.2e-106
rs1905504	3	170695532	C	T	0.371	-0.045	0.013	0.00053	C	T	0.125	-0.039	0.003	7.6e-70
rs7635100	3	170695711	T	G	0.371	-0.045	0.013	0.00053	T	G	0.125	-0.039	0.003	7.4e-70
rs7635470	3	170696065	C	G	0.371	-0.045	0.013	0.00053	C	G	0.125	-0.039	0.003	2.4e-69
rs61791060	3	170699552	A	G	0.338	-0.047	0.014	0.00048	A	G	0.125	-0.039	0.003	1.5e-69
rs55980684	3	170701427	G	A	0.338	-0.044	0.014	0.0011	G	A	0.125	-0.039	0.003	2e-69
rs16847990	3	170702422	G	T	0.372	-0.044	0.013	0.00077	G	T	0.125	-0.039	0.003	2.7e-71
rs56791644	3	170708830	G	A	0.338	-0.043	0.014	0.0012	G	A	0.125	-0.039	0.003	1.4e-70
rs1604038	3	170709193	T	C	0.613	-0.042	0.013	0.0012	T	C	0.286	-0.036	0.002	2.2e-108
rs11929535	3	170710456	T	C	0.179	-0.047	0.017	0.0045	T	C	0.098	-0.034	0.003	4.4e-44
rs11721319	3	170710808	A	G	0.337	-0.044	0.014	0.00094	A	G	0.125	-0.039	0.003	1.5e-70
rs1499820	3	170711968	A	G	0.411	-0.051	0.013	5.9e-05	A	G	0.126	-0.039	0.003	1.4e-70
rs1280	3	170713290	C	T	0.344	-0.042	0.014	0.0015	C	T	0.125	-0.039	0.003	1.7e-70
rs61791066	3	170713380	C	T	0.496	-0.05	0.013	7.4e-05	C	T	0.126	-0.039	0.003	8e-71
rs16855617	3	170713522	T	G	0.418	-0.05	0.013	8e-05	T	G	0.126	-0.039	0.003	1.4e-70
rs55679742	3	170714435	A	G	0.347	-0.04	0.014	0.0027	A	G	0.125	-0.039	0.003	5.3e-71
rs55989805	3	170714470	T	A	0.388	-0.048	0.013	0.0002	T	A	0.125	-0.039	0.003	6.5e-71
rs5398	3	170715830	A	G	0.622	-0.043	0.013	0.00091	A	G	0.287	-0.036	0.002	2.6e-109
rs11923694	3	170717426	G	A	0.343	-0.044	0.014	0.0009	G	A	0.125	-0.039	0.003	3.7e-70
rs11924648	3	170717996	G	A	0.444	-0.05	0.013	6.6e-05	G	A	0.125	-0.039	0.003	2.6e-70
rs12487486	3	170718131	T	C	0.402	-0.04	0.013	0.0017	T	C	0.125	-0.039	0.003	1e-70
rs12487589	3	170718253	A	G	0.402	-0.04	0.013	0.0017	A	G	0.125	-0.039	0.003	1.4e-70
rs61169219	3	170720021	C	G	0.402	-0.039	0.013	0.002	C	G	0.125	-0.039	0.003	4.4e-70
rs66733022	3	170721231	T	G	0.491	-0.049	0.013	9.7e-05	T	G	0.125	-0.039	0.003	5.5e-71
rs1996220	3	170722448	G	A	0.431	-0.042	0.013	0.00076	G	A	0.125	-0.039	0.003	2.5e-70
rs5406	3	170723276	A	G	0.429	-0.042	0.013	0.00077	A	G	0.125	-0.039	0.003	3e-70
rs2292622	3	170723664	G	A	0.43	-0.041	0.013	0.0011	G	A	0.125	-0.039	0.003	6.4e-70
rs2292621	3	170723668	T	C	0.377	-0.043	0.013	0.00091	T	C	0.125	-0.039	0.003	4.7e-70
rs2292620	3	170724036	C	T	0.267	-0.055	0.015	0.00012	C	T	0.098	-0.034	0.003	9.1e-44
rs10513685	3	170724390	A	G	0.376	-0.045	0.013	0.00046	A	G	0.125	-0.039	0.003	4e-70
rs8192675	3	170724883	C	T	0.798	-0.05	0.016	0.0014	C	T	0.289	-0.036	0.002	3e-107
rs5404	3	170724955	T	C	0.266	-0.055	0.015	0.0001	T	C	0.098	-0.034	0.003	6.1e-44
rs10513686	3	170725542	A	G	0.43	-0.042	0.013	0.00077	A	G	0.125	-0.039	0.003	7.8e-71
rs11711437	3	170726363	G	C	0.528	-0.061	0.013	1.1e-06	G	C	0.125	-0.039	0.003	1.7e-70
rs10513688	3	170727218	A	G	0.267	-0.056	0.015	9e-05	A	G	0.098	-0.034	0.003	3.7e-44
rs1879442	3	170727351	A	G	0.63	-0.054	0.013	2.8e-05	A	G	0.284	-0.036	0.002	2.8e-108
rs11928798	3	170727408	G	A	0.431	-0.041	0.013	0.0012	G	A	0.125	-0.039	0.003	3.7e-70
rs10513689	3	170727658	A	G	0.431	-0.041	0.013	0.0012	A	G	0.125	-0.039	0.003	3.7e-70
rs5402	3	170727739	A	T	0.494	-0.056	0.013	7e-06	A	T	0.119	-0.039	0.003	4.7e-66
rs61791106	3	170729414	A	G	0.494	-0.057	0.013	4.4e-06	A	G	0.125	-0.039	0.003	1.1e-69
rs61791107	3	170729552	A	C	0.43	-0.042	0.013	0.0009	A	C	0.125	-0.039	0.003	7.4e-70
rs6785803	3	170729873	C	G	0.494	-0.057	0.013	4.4e-06	C	G	0.125	-0.039	0.003	1.5e-69
rs5400	3	170732300	A	G	0.441	-0.057	0.013	6.5e-06	A	G	0.125	-0.039	0.003	1.2e-69
rs11711206	3	170732945	G	A	0.227	-0.047	0.015	0.0019	G	A	0.098	-0.034	0.003	4e-44
rs73169730	3	170734438	G	A	0.622	-0.051	0.013	7.2e-05	G	A	0.277	-0.034	0.002	1e-91
rs11917504	3	170736708	T	A	0.558	-0.057	0.013	6.6e-06	T	A	0.113	-0.035	0.003	7.8e-53
rs7643425	3	170737395	G	A	0.443	-0.045	0.013	0.00029	G	A	0.112	-0.036	0.003	8.9e-53
rs12486657	3	170738349	A	T	0.477	-0.041	0.013	0.00098	A	T	0.112	-0.035	0.003	1.4e-52
rs57413756	3	170738665	G	C	0.477	-0.041	0.013	0.00096	G	C	0.112	-0.035	0.003	1.8e-52
rs35297160	3	170738981	G	C	0.464	-0.041	0.013	0.0012	G	C	0.112	-0.035	0.003	1.4e-52
rs11720145	3	170739663	A	G	0.464	-0.041	0.013	0.0011	A	G	0.116	-0.035	0.003	1.1e-52
rs7646014	3	170740071	C	G	0.558	-0.057	0.013	6.2e-06	C	G	0.116	-0.035	0.003	5.5e-53
rs60354090	3	170740217	T	C	0.27	-0.05	0.015	0.00046	T	C	0.096	-0.033	0.003	3.2e-41
rs55641619	3	170740599	G	A	0.442	-0.045	0.013	0.00036	G	A	0.116	-0.035	0.003	9.3e-53
rs7638998	3	170741015	G	A	0.463	-0.04	0.013	0.0012	G	A	0.116	-0.035	0.003	1.2e-52
rs2129019	3	170743051	A	C	0.661	-0.048	0.014	0.0003	A	C	0.274	-0.034	0.002	9.6e-92
rs5396	3	170744815	C	T	0.669	-0.05	0.014	0.0002	C	T	0.278	-0.034	0.002	9.2e-92
rs5394	3	170744893	A	G	0.262	-0.046	0.015	0.0013	A	G	0.096	-0.033	0.003	3.5e-41
rs5393	3	170744920	G	T	0.518	-0.043	0.013	0.00053	G	T	0.113	-0.036	0.003	6e-53
rs57966513	3	170746170	A	G	0.412	-0.041	0.013	0.0015	A	G	0.095	-0.034	0.003	4.1e-41
rs73169738	3	170747095	G	A	0.289	-0.05	0.014	0.00032	G	A	0.078	-0.031	0.003	6.7e-30
rs60120444	3	170747667	A	G	0.459	-0.04	0.013	0.0013	A	G	0.095	-0.034	0.003	9.5e-41
rs6800180	3	170747810	G	A	0.559	-0.058	0.013	3.6e-06	G	A	0.095	-0.034	0.003	2.5e-41
rs73169739	3	170750018	C	T	0.287	-0.051	0.014	0.00025	C	T	0.078	-0.031	0.003	4.2e-30
rs67190441	3	170754048	C	T	0.571	-0.054	0.013	2.1e-05	C	T	0.095	-0.034	0.003	3.5e-41
rs6444956	3	170754477	C	G	0.45	-0.051	0.013	4.9e-05	C	G	0.079	-0.031	0.003	2.2e-30
rs6444957	3	170754885	G	C	0.498	-0.042	0.013	0.00074	G	C	0.095	-0.034	0.003	2.2e-41
rs6766331	3	170755713	A	C	0.562	-0.051	0.013	4.9e-05	A	C	0.095	-0.034	0.003	6e-41
rs68189454	3	170755992	G	A	0.45	-0.051	0.013	4.8e-05	G	A	0.079	-0.031	0.003	2.4e-30
rs7638027	3	170756706	C	G	0.446	-0.051	0.013	5.7e-05	C	G	0.079	-0.031	0.003	2.1e-30
rs7628022	3	170756778	G	A	0.45	-0.051	0.013	5e-05	G	A	0.078	-0.031	0.003	2.1e-30
rs73169742	3	170756779	T	C	0.287	-0.051	0.014	0.0002	T	C	0.078	-0.031	0.003	2.7e-30
rs55977330	3	170756897	G	A	0.406	-0.05	0.013	9.3e-05	G	A	0.079	-0.031	0.003	2.3e-30
rs6785233	3	170756985	G	T	0.496	-0.06	0.013	1.6e-06	G	T	0.08	-0.031	0.003	2.3e-30
rs57005472	3	170758329	G	T	0.251	-0.053	0.015	0.00025	G	T	0.078	-0.031	0.003	1.5e-29
rs7617707	3	170758765	G	A	0.451	-0.05	0.013	7.5e-05	G	A	0.079	-0.031	0.003	6e-30
rs6774307	3	170759494	C	T	0.385	-0.047	0.013	0.00028	C	T	0.079	-0.031	0.003	1.6e-29
rs9868403	3	170762294	A	G	0.305	0.047	0.014	0.0005	A	G	0.38	0.016	0.002	1.3e-25
rs76646178	3	170763129	C	T	0.312	0.046	0.014	0.00068	C	T	0.38	0.016	0.002	5.9e-26
rs77017219	3	170765186	C	A	0.312	0.045	0.014	0.00089	C	A	0.38	0.016	0.002	2.8e-26
rs9871984*	3	170768248	T	C	0.465	0.036	0.013	0.0048	T	C	0.059	-0.025	0.004	1.7e-15
rs30308	5	148152781	T	C	0.868	-0.056	0.019	0.0029	T	C	0.498	-0.01	0.002	4.5e-11
rs2568999	5	148156486	G	A	0.823	-0.049	0.017	0.003	G	A	0.499	-0.01	0.002	2e-11
rs30315	5	148159600	C	T	0.823	-0.047	0.017	0.0047	C	T	0.498	-0.01	0.002	2.6e-11
rs7750498	6	153424055	A	G	0.535	0.041	0.013	0.0011	A	G	0.392	0.009	0.002	4.6e-10
rs3870364	6	153426679	A	G	0.523	0.04	0.013	0.0017	A	G	0.391	0.01	0.002	2.2e-10
rs3870365	6	153426932	G	C	0.53	0.04	0.013	0.0015	G	C	0.391	0.01	0.002	2.1e-10
rs9479510	6	153427517	C	G	0.522	0.044	0.013	0.00051	C	G	0.391	0.01	0.002	3.3e-10
rs4083914	6	153427706	G	C	0.522	0.044	0.013	0.00052	G	C	0.402	0.01	0.002	1.4e-10
rs28642896	6	153428068	C	T	0.522	0.044	0.013	0.00051	C	T	0.402	0.01	0.002	1.4e-10
rs9383649	6	153428102	G	A	0.522	0.044	0.013	0.00051	G	A	0.402	0.01	0.002	1.4e-10
rs9383650	6	153428297	G	A	0.522	0.044	0.013	0.00051	G	A	0.402	0.01	0.002	1.3e-10
rs7742238	6	153428611	G	A	0.564	0.041	0.013	0.0013	G	A	0.402	0.01	0.002	1.5e-10
rs7747003	6	153428982	C	T	0.522	0.044	0.013	0.00052	C	T	0.402	0.01	0.002	1.4e-10
rs17083581	6	153429447	T	G	0.522	0.044	0.013	0.00052	T	G	0.402	0.01	0.002	1.4e-10
rs6931160	6	153430451	C	G	0.522	0.044	0.013	0.00052	C	G	0.402	0.01	0.002	1.4e-10
rs9384077	6	153430867	A	G	0.521	0.044	0.013	0.00055	A	G	0.4	0.01	0.002	3e-11
rs63739861	6	153430868	C	A	0.522	0.043	0.013	0.00063	C	A	0.399	0.01	0.002	3.3e-11
rs12055786	6	153431125	T	C	0.522	0.044	0.013	0.00052	T	C	0.402	0.01	0.002	1.4e-10
rs4267963	6	153432259	T	C	0.522	0.044	0.013	0.00052	T	C	0.402	0.01	0.002	9.8e-11
rs4631302	6	153432697	G	A	0.522	0.044	0.013	0.00053	G	A	0.402	0.01	0.002	9.3e-11
rs7743683	6	153432985	C	G	0.522	0.044	0.013	0.00053	C	G	0.402	0.01	0.002	9.7e-11
rs6557266	6	153433534	T	C	0.522	0.044	0.013	0.00054	T	C	0.402	0.01	0.002	8.9e-11
rs6907823	6	153433542	A	C	0.522	0.044	0.013	0.00054	A	C	0.402	0.01	0.002	9.3e-11
rs6557268	6	153433726	T	C	0.523	0.044	0.013	0.00051	T	C	0.398	0.01	0.002	3.3e-10
rs4470859	6	153433932	C	A	0.522	0.044	0.013	0.00052	C	A	0.402	0.01	0.002	9.4e-11
rs4481443	6	153434070	A	G	0.564	0.041	0.013	0.0014	A	G	0.402	0.01	0.002	9.9e-11
rs4634469	6	153435639	C	A	0.463	0.043	0.013	0.00065	C	A	0.402	0.01	0.002	9.3e-11
rs6557272	6	153438114	T	G	0.47	0.044	0.013	0.00057	T	G	0.402	0.01	0.002	9.4e-11
rs3870366	6	153439767	G	A	0.47	0.043	0.013	0.00064	G	A	0.402	0.01	0.002	1e-10
rs6939447	6	153439999	T	A	0.47	0.043	0.013	0.00063	T	A	0.402	0.01	0.002	1e-10
rs6901126	6	153440062	C	T	0.47	0.043	0.013	0.00063	C	T	0.402	0.01	0.002	1e-10
rs6917538	6	153440197	T	C	0.47	0.043	0.013	0.00063	T	C	0.402	0.01	0.002	1e-10
rs9384082	6	153440515	A	G	0.47	0.043	0.013	0.00063	A	G	0.402	0.01	0.002	1e-10
rs7740380	6	153440711	G	A	0.47	0.043	0.013	0.00063	G	A	0.402	0.01	0.002	1.1e-10
rs7758002	6	153440770	T	G	0.47	0.043	0.013	0.00065	T	G	0.402	0.01	0.002	1e-10
rs1933488	6	153441079	G	A	0.47	0.043	0.013	0.00064	G	A	0.402	0.01	0.002	1e-10
rs13215402	6	153447550	A	G	0.594	0.038	0.013	0.0035	A	G	0.402	0.01	0.002	9.6e-11
rs28664975	7	44103255	C	G	0.358	-0.037	0.013	0.0044	C	G	0.227	-0.01	0.002	4.4e-09
rs2537184	7	44172278	G	A	0.39	0.043	0.013	0.00091	G	A	0.493	0.013	0.002	2.4e-17
rs882020	7	44178743	T	C	0.215	0.044	0.016	0.0042	T	C	0.13	0.031	0.003	2.4e-47
rs2010825	7	44188220	C	T	0.773	0.043	0.015	0.0046	C	T	0.483	0.012	0.002	7.9e-17
rs2268576	7	44189023	C	T	0.774	0.045	0.015	0.0027	C	T	0.484	0.012	0.002	9.2e-17
rs2268574	7	44189321	G	A	0.774	0.045	0.015	0.0027	G	A	0.484	0.012	0.002	6.5e-17
rs17832252*	7	44200099	T	G	0.061	0.079	0.027	0.0028	T	G	0.127	-0.024	0.003	1.7e-26
rs2908294	7	44204426	T	C	0.126	0.064	0.019	0.00073	T	C	0.221	0.054	0.002	2.2e-211
rs2908293	7	44209322	A	G	0.134	0.064	0.019	0.00051	A	G	0.221	0.055	0.002	2.5e-215
rs2908292	7	44210710	T	C	0.207	0.044	0.016	0.0043	T	C	0.222	0.054	0.002	1e-214
rs2300584	7	44219338	G	A	0.154	0.051	0.018	0.0035	G	A	0.222	0.054	0.002	1.3e-212
rs10259649	7	44219705	C	T	0.154	0.051	0.018	0.0033	C	T	0.219	0.055	0.002	2.2e-213
rs730497	7	44223721	A	G	0.22	0.063	0.016	3.5e-05	A	G	0.178	0.069	0.002	5.6e-291
rs2908289	7	44223942	A	G	0.29	0.047	0.014	0.00082	A	G	0.178	0.069	0.002	2.3e-290
rs2971670	7	44226101	T	C	0.234	0.059	0.015	7.8e-05	T	C	0.178	0.069	0.002	5.3e-290
rs1799884	7	44229068	T	C	0.213	0.066	0.016	1.5e-05	T	C	0.178	0.069	0.002	1.7e-290
rs741037	7	44232833	A	G	0.297	0.046	0.014	0.00097	A	G	0.178	0.069	0.002	3.6e-290
rs2908286	7	44234737	T	C	0.233	0.059	0.015	7.9e-05	T	C	0.178	0.069	0.002	2e-290
rs1985469	7	44240324	T	A	0.299	0.046	0.014	0.00078	T	A	0.178	0.069	0.002	1.4e-288
rs1004558	7	44240407	T	C	0.325	0.04	0.014	0.0034	T	C	0.178	0.068	0.002	3.6e-288
rs2971668	7	44243438	C	G	0.299	0.044	0.014	0.0014	C	G	0.178	0.069	0.002	3e-289
rs2971667	7	44245060	C	T	0.347	0.039	0.014	0.0033	C	T	0.178	0.069	0.002	1.5e-288
rs2908282	7	44248828	A	G	0.268	0.055	0.015	0.00012	A	G	0.178	0.069	0.002	4.2e-289
rs7163757	15	62391608	T	C	0.763	0.044	0.015	0.0028	T	C	0.43	0.01	0.002	2.4e-10
rs8038040	15	62394339	A	G	0.764	0.045	0.015	0.0025	A	G	0.429	0.01	0.002	9.9e-11
rs7161785	15	62395224	C	G	0.764	0.045	0.015	0.0025	C	G	0.429	0.01	0.002	1.6e-10
rs7167878	15	62396189	A	C	0.764	0.045	0.015	0.0024	A	C	0.429	0.01	0.002	1.9e-10
rs7167932	15	62396278	T	C	0.764	0.045	0.015	0.0023	T	C	0.429	0.01	0.002	1.8e-10
rs7172432	15	62396389	G	A	0.764	0.048	0.015	0.0012	G	A	0.43	0.01	0.002	2e-10
rs4775466	15	62397118	T	C	0.754	0.043	0.015	0.003	T	C	0.427	0.01	0.002	1.5e-10
rs11856307	15	62399093	C	A	0.769	0.047	0.015	0.0017	C	A	0.423	0.01	0.002	4.1e-11
rs8032416	15	62409070	G	C	0.769	-0.046	0.015	0.0021	G	C	0.447	-0.009	0.002	4.4e-09
rs62074055	17	45771933	G	C	0.554	-0.037	0.013	0.0038	G	C	0.497	-0.01	0.002	1.4e-09
rs4794057	17	45786452	C	T	0.679	-0.041	0.014	0.0033	C	T	0.484	-0.009	0.002	2.3e-08
rs5763787	22	30518502	T	A	0.614	-0.039	0.013	0.0027	T	A	0.117	-0.013	0.003	3e-08
rs5763825	22	30552695	G	A	0.614	-0.039	0.013	0.0028	G	A	0.117	-0.013	0.003	3.1e-08
rs6006399	22	30598516	G	T	0.524	-0.042	0.013	0.00091	G	T	0.116	-0.013	0.003	2.7e-08
Replication of the UKBB European GWAS signals (p-value<5E-08) in the AWI-Gen Fasting glucose GWAS (p-value<0.005) after LD prunning
rs2075424	1	214154547	G	T	0.446	-0.037	0.013	0.0043	G	T	0.46	-0.013	0.002	1.4e-18
rs482435	2	169676045	G	A	0.411	0.047	0.013	0.00023	G	A	0.303	0.014	0.002	2.5e-17
rs76176382	3	152393863	G	A	0.028	-0.109	0.038	0.0042	G	A	0.036	-0.022	0.004	4.6e-08
rs13098440	3	170539535	T	G	0.132	-0.078	0.019	3e-05	T	G	0.173	-0.015	0.002	1.6e-13
rs61791066	3	170713380	C	T	0.496	-0.05	0.013	7.4e-05	C	T	0.126	-0.039	0.003	8e-71
rs5398	3	170715830	A	G	0.622	-0.043	0.013	0.00091	A	G	0.287	-0.036	0.002	2.6e-109
rs8192675	3	170724883	C	T	0.798	-0.05	0.016	0.0014	C	T	0.289	-0.036	0.002	3e-107
rs6444957	3	170754885	G	C	0.498	-0.042	0.013	0.00074	G	C	0.095	-0.034	0.003	2.2e-41
rs77017219	3	170765186	C	A	0.312	0.045	0.014	0.00089	C	A	0.38	0.016	0.002	2.8e-26
rs2537184	7	44172278	G	A	0.39	0.043	0.013	0.00091	G	A	0.493	0.013	0.002	2.4e-17
rs2010825	7	44188220	C	T	0.773	0.043	0.015	0.0046	C	T	0.483	0.012	0.002	7.9e-17
rs1004558	7	44240407	T	C	0.325	0.04	0.014	0.0034	T	C	0.178	0.068	0.002	3.6e-288
rs2971667	7	44245060	C	T	0.347	0.039	0.014	0.0033	C	T	0.178	0.069	0.002	1.5e-288
rs4775466	15	62397118	T	C	0.754	0.043	0.015	0.003	T	C	0.427	0.01	0.002	1.5e-10
rs62074055	17	45771933	G	C	0.554	-0.037	0.013	0.0038	G	C	0.497	-0.01	0.002	1.4e-09
rs6006399	22	30598516	G	T	0.524	-0.042	0.013	0.00091	G	T	0.116	-0.013	0.003	2.7e-08
CHR: Chromosome;
BP: base pair position (hg19 build)
EA: Effect Allele
NEA : Non Effect Allele
EAF: Effect allele frequency
p-value, BETA and SE for AWI-Gen: Two-tailed P-value (no adjustment for multiple comparison), effect size and standard error calculated using BOLT-LMM.
SNPs with inconsitent effect direction (2) is indicated in asterick
196/198 had same effect size direction

## Sheet: ESM Table 5
ESM Table 5: Genome-wide significant locus reported in transethnic study of random glucose in 476,326 individuals that replicated in AWI-Gen cohort (p-value<0.005) and those with nominal (p-value<0.05 )
SNP	CHR	BP	Fasting glucose AWI-Gen						Random glucose Lagou et al. 2023
			EA	NEA	EAF	BETA	SE	p-value	EA	NEA	EAF	BETA	SE	p-value
p-value < 0.005
rs780105	2	27678471	G	A	0.923	0.068	0.024	0.0042	G	A	0.446	0.002	0.0003	7.03e-17
rs6006399	2	30598516	G	T	0.525	-0.041	0.012	0.00091	G	T	0.129	-0.003	0.0004	1.64e-08
rs9829332	3	123049707	T	G	0.29	0.045	0.014	0.0011	T	G	0.345	0.003	0.0004	9.06e-21
rs73165899	3	170551995	A	G	0.151	0.058	0.017	0.00081	A	G	0.217	0.002	0.0004	3.32e-10
rs73167703	3	170555759	G	A	0.18	0.049	0.016	0.0025	G	A	0.218	0.002	0.0004	5.44e-10
rs13062213	3	170557907	G	A	0.163	0.062	0.017	0.00026	G	A	0.218	0.002	0.0004	4.89e-10
rs35923871	3	170561504	C	T	0.186	0.046	0.016	0.0041	C	T	0.218	0.002	0.0004	5.55e-10
rs10936656	3	170568001	A	C	0.184	0.048	0.016	0.0027	A	C	0.218	0.002	0.0004	5.51e-10
rs10936657	3	170568134	C	T	0.184	0.048	0.016	0.0027	C	T	0.218	0.002	0.0004	5.21e-10
rs13060837	3	170570082	A	G	0.173	0.047	0.017	0.0046	A	G	0.218	0.002	0.0003	6.3e-10
rs4955761	3	170580505	C	T	0.837	0.053	0.017	0.0019	C	T	0.214	0.002	0.0004	1.13e-10
rs7644261	3	170676134	G	C	0.624	-0.042	0.013	0.0012	G	C	0.291	-0.007	0.0004	2.73e-115
rs6801638	3	170678331	G	A	0.372	-0.044	0.013	0.0007	G	A	0.134	-0.008	0.0004	1.03e-72
rs6776099	3	170684314	C	T	0.372	-0.044	0.013	0.00065	C	T	0.134	-0.008	0.0004	1.58e-72
rs16855578	3	170684592	G	A	0.335	-0.045	0.013	0.00064	G	A	0.132	-0.008	0.0004	1.53e-72
rs12495622	3	170684878	G	A	0.334	-0.046	0.013	0.00054	G	A	0.132	-0.008	0.0004	1.61e-72
rs6780208	3	170686066	T	A	0.367	-0.044	0.013	0.00073	T	A	0.291	-0.008	0.0004	6.85e-73
rs11921330	3	170687228	T	C	0.339	-0.046	0.013	0.00043	T	C	0.132	-0.008	0.0004	6.26e-73
rs6766904	3	170689487	A	G	0.372	-0.045	0.013	0.00055	A	G	0.134	-0.008	0.0004	5.67e-73
rs7646100	3	170692496	T	C	0.371	-0.044	0.013	0.00059	T	C	0.134	-0.008	0.0004	3.88e-73
rs12496506	3	170693011	T	C	0.339	-0.046	0.013	0.00043	T	C	0.132	-0.008	0.0004	5.07e-73
rs12496734	3	170693767	G	C	0.372	0.044	0.013	0.0007	G	C	0.134	0.008	0.0004	3.35e-73
rs11720640	3	170694237	A	G	0.371	-0.044	0.013	0.00074	A	G	0.134	-0.008	0.0004	3.27e-73
rs11709140	3	170694497	C	T	0.371	-0.045	0.013	0.00057	C	T	0.134	-0.008	0.0003	2.85e-73
rs1905506	3	170695385	T	C	0.339	-0.047	0.013	0.00042	T	C	0.132	-0.008	0.0004	7.34e-73
rs1905505	3	170695426	A	G	0.614	-0.042	0.013	0.00091	A	G	0.29	-0.007	0.0004	1.88e-116
rs1905504	3	170695532	C	T	0.371	-0.045	0.013	0.00053	C	T	0.134	-0.008	0.0004	7.46e-73
rs7635100	3	170695711	T	G	0.371	-0.045	0.013	0.00053	T	G	0.134	-0.008	0.0004	6.46e-73
rs7635470	3	170696065	C	G	0.371	-0.045	0.013	0.00053	C	G	0.134	-0.008	0.0004	9.6e-73
rs61791060	3	170699552	A	G	0.338	-0.046	0.013	0.00048	A	G	0.132	-0.008	0.0004	8.38e-73
rs55980684	3	170701427	G	A	0.338	-0.043	0.013	0.0011	G	A	0.132	-0.008	0.0004	1.12e-72
rs16847990	3	170702422	G	T	0.372	-0.043	0.013	0.00077	G	T	0.134	-0.008	0.0003	4.34e-73
rs56791644	3	170708830	G	A	0.338	-0.043	0.013	0.0012	G	A	0.132	-0.008	0.0005	7.95e-73
rs1604038	3	170709193	T	C	0.614	-0.042	0.013	0.0012	T	C	0.291	-0.007	0.0004	1.07e-116
rs11929535	3	170710456	T	C	0.18	-0.046	0.016	0.0045	T	C	0.101	-0.007	0.0004	9.03e-45
rs11721319	3	170710808	A	G	0.337	-0.044	0.013	0.00094	A	G	0.132	-0.008	0.0004	9.18e-73
rs1499820	3	170711968	A	G	0.412	-0.051	0.013	5.9e-05	A	G	0.136	-0.008	0.0004	5.42e-73
rs1280	3	170713290	C	T	0.344	0.042	0.013	0.0015	T	C	0.868	0.008	0.0004	5.82e-73
rs61791066	3	170713380	C	T	0.496	0.049	0.012	7.4e-05	T	C	0.864	0.008	0.0004	1.46e-73
rs16855617*	3	170713522	T	G	0.419	0.05	0.013	8.1e-05	T	G	0.136	-0.008	0.0004	1.3e-73
rs55679742*	3	170714435	A	G	0.348	0.039	0.013	0.0027	A	G	0.132	-0.008	0.0003	2.44e-73
rs55989805	3	170714470	T	A	0.388	0.047	0.013	0.0002	T	A	0.134	0.008	0.0004	7.04e-74
rs5398*	3	170715830	A	G	0.623	0.043	0.013	0.00091	A	G	0.292	-0.007	0.0004	2.29e-116
rs11923694	3	170717426	G	A	0.343	0.043	0.013	0.0009	G	A	0.132	0.008	0.0004	6.12e-73
rs11924648	3	170717996	G	A	0.444	0.05	0.012	6.6e-05	G	A	0.134	0.008	0.0004	4.75e-73
rs12487486*	3	170718131	T	C	0.403	0.04	0.013	0.0017	T	C	0.133	-0.008	0.0004	1.21e-72
rs12487589*	3	170718253	A	G	0.403	0.04	0.013	0.0017	A	G	0.133	-0.008	0.0004	1.41e-72
rs61169219*	3	170720021	C	G	0.402	0.039	0.013	0.002	C	G	0.133	-0.008	0.0004	3.97e-72
rs66733022*	3	170721231	T	G	0.492	0.048	0.012	9.7e-05	T	G	0.136	-0.008	0.0004	5.87e-73
rs1996220	3	170722448	G	A	0.431	0.042	0.012	0.00076	G	A	0.866	0.008	0.0004	6.2e-72
rs5406*	3	170723276	A	G	0.43	0.042	0.012	0.00078	A	G	0.134	-0.008	0.0004	3.02e-72
rs2292622	3	170723664	G	A	0.43	0.041	0.012	0.0011	G	A	0.134	0.008	0.0005	7.22e-72
rs2292621*	3	170723668	T	C	0.378	0.042	0.013	0.00091	T	C	0.134	-0.008	0.0004	2.38e-72
rs2292620	3	170724036	C	T	0.267	0.054	0.014	0.00012	C	T	0.104	0.007	0.0005	1.83e-44
rs10513685*	3	170724390	A	G	0.376	0.045	0.013	0.00046	A	G	0.134	-0.008	0.0004	1.57e-72
rs5404	3	170724955	T	C	0.267	-0.055	0.014	0.0001	T	C	0.104	-0.007	0.0004	1.79e-44
rs10513686	3	170725542	A	G	0.431	-0.042	0.012	0.00077	A	G	0.134	-0.008	0.0005	9.87e-73
rs11711437	3	170726363	G	C	0.528	-0.06	0.012	1.1e-06	G	C	0.138	-0.008	0.0003	5.41e-73
rs10513688	3	170727218	A	G	0.267	-0.055	0.014	9e-05	A	G	0.104	-0.007	0.0004	9.25e-45
rs1879442	3	170727351	A	G	0.63	-0.054	0.013	2.8e-05	A	G	0.289	-0.007	0.0004	7.64e-117
rs11928798	3	170727408	G	A	0.432	-0.04	0.012	0.0012	G	A	0.138	-0.008	0.0004	3.98e-72
rs10513689	3	170727658	A	G	0.432	-0.04	0.012	0.0012	A	G	0.134	-0.008	0.0004	2.91e-72
rs5402	3	170727739	A	T	0.494	-0.055	0.012	7e-06	A	T	0.133	-0.008	0.0004	9.56e-70
rs61791106	3	170729414	A	G	0.494	-0.056	0.012	4.4e-06	A	G	0.136	-0.008	0.0004	1.85e-72
rs61791107	3	170729552	A	C	0.431	-0.041	0.012	0.0009	A	C	0.134	-0.008	0.0004	7.21e-72
rs6785803	3	170729873	C	G	0.494	-0.056	0.012	4.4e-06	C	G	0.136	-0.008	0.0005	2.41e-72
rs5400	3	170732300	A	G	0.441	-0.056	0.012	6.5e-06	A	G	0.136	-0.008	0.0003	4.86e-73
rs11711206	3	170732945	G	A	0.227	-0.046	0.015	0.0019	G	A	0.103	-0.007	0.0005	8.33e-44
rs73169730	3	170734438	G	A	0.623	-0.051	0.013	7.2e-05	G	A	0.284	-0.007	0.0005	7.75e-103
rs11917504	3	170736708	T	A	0.559	-0.056	0.012	6.6e-06	T	A	0.128	-0.007	0.0005	3.2e-59
rs7643425	3	170737395	G	A	0.443	-0.045	0.012	0.00029	G	A	0.124	-0.007	0.0005	3.5e-58
rs12486657	3	170738349	A	T	0.478	-0.041	0.012	0.00098	A	T	0.125	-0.007	0.0005	4.64e-58
rs57413756	3	170738665	G	C	0.478	-0.041	0.012	0.00097	G	C	0.125	-0.007	0.0004	4.63e-58
rs35297160	3	170738981	G	C	0.464	-0.04	0.012	0.0012	G	C	0.124	-0.007	0.0004	1.75e-57
rs11720145	3	170739663	A	G	0.464	-0.04	0.012	0.0011	A	G	0.128	-0.007	0.0005	2.1e-60
rs7646014	3	170740071	C	G	0.559	-0.056	0.012	6.2e-06	C	G	0.131	-0.007	0.0004	1.88e-61
rs60354090	3	170740217	T	C	0.271	-0.049	0.014	0.00046	T	C	0.103	-0.007	0.0004	8.95e-43
rs55641619	3	170740599	G	A	0.443	-0.044	0.012	0.00036	G	A	0.127	-0.007	0.0003	4.22e-60
rs7638998	3	170741015	G	A	0.464	-0.04	0.012	0.0012	G	A	0.128	-0.007	0.0003	3.99e-60
rs2129019	3	170743051	A	C	0.661	-0.048	0.013	0.00031	A	C	0.281	-0.007	0.0005	5.74e-104
rs5396	3	170744815	C	T	0.669	-0.049	0.013	0.0002	C	T	0.284	-0.007	0.0005	3.93e-103
rs5394	3	170744893	A	G	0.262	-0.046	0.014	0.0013	A	G	0.103	-0.007	0.0005	1.74e-42
rs5393	3	170744920	G	T	0.518	-0.043	0.012	0.00053	G	T	0.127	-0.007	0.0005	2.23e-58
rs57966513	3	170746170	A	G	0.413	-0.04	0.013	0.0015	A	G	0.109	-0.007	0.0005	6.11e-44
rs73169738	3	170747095	G	A	0.29	-0.049	0.014	0.00032	G	A	0.087	-0.006	0.0005	1.63e-28
rs60120444	3	170747667	A	G	0.46	-0.04	0.012	0.0013	A	G	0.109	-0.007	0.0005	3.54e-43
rs6800180	3	170747810	G	A	0.559	-0.058	0.012	3.6e-06	G	A	0.113	-0.007	0.0005	9.15e-45
rs73169739	3	170750018	C	T	0.288	-0.05	0.014	0.00025	C	T	0.087	-0.006	0.0005	1.41e-28
rs67190441	3	170754048	C	T	0.572	-0.053	0.012	2.1e-05	C	T	0.113	-0.007	0.0005	2.58e-44
rs6444956	3	170754477	C	G	0.451	-0.05	0.012	4.9e-05	C	G	0.097	-0.006	0.0005	3.59e-29
rs6444957	3	170754885	G	C	0.498	-0.042	0.012	0.00074	G	C	0.112	-0.007	0.0005	1.47e-43
rs6766331	3	170755713	A	C	0.563	-0.051	0.012	4.9e-05	A	C	0.113	-0.007	0.0005	1.69e-44
rs68189454	3	170755992	G	A	0.451	-0.05	0.012	4.8e-05	G	A	0.903	-0.006	0.0005	9.8e-29
rs7638027	3	170756706	C	G	0.447	-0.05	0.012	5.7e-05	C	G	0.097	-0.006	0.0005	8.19e-29
rs7628022	3	170756778	G	A	0.451	-0.05	0.012	5e-05	G	A	0.097	-0.006	0.0005	9.28e-29
rs73169742	3	170756779	T	C	0.287	-0.051	0.014	0.0002	T	C	0.086	-0.006	0.0005	4.65e-28
rs55977330	3	170756897	G	A	0.406	-0.049	0.013	9.3e-05	G	A	0.094	-0.006	0.0005	9.49e-28
rs7617707	3	170758765	G	A	0.452	-0.049	0.012	7.6e-05	G	A	0.097	-0.006	0.0003	4.18e-28
rs6774307	3	170759494	C	T	0.385	-0.047	0.013	0.00028	C	T	0.093	-0.006	0.0003	2.56e-28
rs9868403	3	170762294	A	G	0.305	0.047	0.013	0.0005	A	G	0.377	0.004	0.0003	3.97e-33
rs76646178	3	170763129	C	T	0.313	0.045	0.013	0.00068	C	T	0.377	0.004	0.0006	3.65e-33
rs77017219	3	170765186	C	A	0.313	0.044	0.013	0.00089	C	A	0.378	0.004	0.0003	1.93e-33
rs9871984	3	170768248	T	C	0.466	-0.035	0.012	0.0048	T	C	0.081	-0.005	0.0003	6.01e-15
rs30308	5	148152781	C	T	0.869	0.056	0.019	0.0029	C	T	0.495	0.002	0.0003	4.2e-08
rs2568999	5	148156486	A	G	0.823	0.048	0.016	0.003	A	G	0.505	0.002	0.0003	4.39e-08
rs30315	5	148159600	T	C	0.824	0.046	0.016	0.0047	T	C	0.505	0.002	0.0003	4.57e-08
rs7750498	6	153424055	A	G	0.536	0.041	0.012	0.0011	A	G	0.398	0.002	0.0003	8.75e-09
rs3870364	6	153426679	A	G	0.523	0.039	0.012	0.0017	A	G	0.397	0.002	0.0003	3.44e-09
rs3870365	6	153426932	G	C	0.53	0.04	0.013	0.0015	G	C	0.397	0.002	0.0003	3.04e-09
rs9479510	6	153427517	C	G	0.523	0.043	0.012	0.00051	C	G	0.397	0.002	0.0003	4.18e-09
rs4083914	6	153427706	G	C	0.523	0.043	0.012	0.00052	G	C	0.408	0.002	0.0003	2.36e-10
rs28642896	6	153428068	C	T	0.523	0.043	0.012	0.00051	C	T	0.408	0.002	0.0003	2.15e-10
rs9383649	6	153428102	G	A	0.523	0.043	0.012	0.00051	A	G	0.592	0.002	0.0003	2.17e-10
rs9383650	6	153428297	G	A	0.523	0.043	0.012	0.00051	A	G	0.592	0.002	0.0003	2.14e-10
rs7742238	6	153428611	G	A	0.564	0.04	0.013	0.0013	A	G	0.592	0.002	0.0003	2.49e-10
rs7747003	6	153428982	C	T	0.523	0.043	0.012	0.00052	C	T	0.408	0.002	0.0003	2.09e-10
rs17083581	6	153429447	T	G	0.523	0.043	0.012	0.00052	T	G	0.408	0.002	0.0003	2.07e-10
rs6931160	6	153430451	C	G	0.523	0.043	0.012	0.00052	C	G	0.408	0.002	0.0003	2.08e-10
rs63739861	6	153430868	C	A	0.522	0.043	0.013	0.00063	C	A	0.408	0.002	0.0003	1.07e-11
rs12055786	6	153431125	T	C	0.523	0.043	0.013	0.00052	T	C	0.408	0.002	0.0003	2.06e-10
rs4267963	6	153432259	T	C	0.523	0.043	0.012	0.00052	T	C	0.408	0.002	0.0003	1.9e-10
rs4631302	6	153432697	G	A	0.523	0.043	0.013	0.00053	G	A	0.408	0.002	0.0003	1.8e-10
rs7743683	6	153432985	C	G	0.523	0.043	0.012	0.00053	C	G	0.408	0.002	0.0003	1.84e-10
rs6557266	6	153433534	T	C	0.523	0.043	0.012	0.00054	T	C	0.408	0.002	0.0003	1.83e-10
rs6907823	6	153433542	A	C	0.523	0.043	0.012	0.00054	A	C	0.408	0.002	0.0003	1.86e-10
rs6557268	6	153433726	T	C	0.523	0.043	0.012	0.00051	T	C	0.405	0.002	0.0003	3.39e-11
rs4470859	6	153433932	C	A	0.523	0.043	0.012	0.00052	C	A	0.408	0.002	0.0003	1.82e-10
rs4481443	6	153434070	A	G	0.565	0.04	0.013	0.0014	A	G	0.409	0.002	0.0003	2.12e-10
rs4634469	6	153435639	C	A	0.464	0.043	0.013	0.00065	C	A	0.407	0.002	0.0003	3.61e-10
rs6557272	6	153438114	T	G	0.47	0.043	0.012	0.00057	T	G	0.407	0.002	0.0003	2.85e-10
rs3870366	6	153439767	G	A	0.471	0.043	0.012	0.00064	G	A	0.407	0.002	0.0003	2.91e-10
rs6939447	6	153439999	T	A	0.471	0.043	0.012	0.00063	T	A	0.407	0.002	0.0003	2.92e-10
rs6901126	6	153440062	C	T	0.471	0.043	0.012	0.00063	C	T	0.407	0.002	0.0003	3.02e-10
rs6917538	6	153440197	T	C	0.471	0.043	0.012	0.00063	T	C	0.407	0.002	0.0003	2.95e-10
rs9384082	6	153440515	A	G	0.471	0.043	0.012	0.00063	A	G	0.407	0.002	0.0003	2.98e-10
rs7740380	6	153440711	G	A	0.471	0.043	0.012	0.00063	G	A	0.407	0.002	0.0003	2.95e-10
rs7758002	6	153440770	T	G	0.471	0.043	0.012	0.00065	T	G	0.407	0.002	0.0003	2.95e-10
rs1933488	6	153441079	G	A	0.471	0.043	0.012	0.00064	G	A	0.407	0.002	0.0003	2.68e-10
rs13215402	6	153447550	A	G	0.594	0.037	0.013	0.0035	A	G	0.409	0.002	0.0004	2.54e-10
rs2537184	7	44172278	G	A	0.391	0.043	0.013	0.00091	G	A	0.493	0.003	0.0003	4.93e-19
rs882020	7	44178743	T	C	0.216	0.043	0.015	0.0042	T	C	0.134	0.006	0.0003	3.02e-51
rs2010825	7	44188220	C	T	0.773	0.042	0.015	0.0046	C	T	0.486	0.002	0.0003	2.79e-17
rs2268576	7	44189023	C	T	0.775	0.044	0.015	0.0027	C	T	0.486	0.002	0.0004	1.61e-17
rs2268574	7	44189321	G	A	0.774	0.044	0.015	0.0027	G	A	0.486	0.002	0.0004	1.74e-17
rs17832252	7	44200099	T	G	0.061	-0.079	0.026	0.0028	T	G	0.128	-0.005	0.0004	7.44e-35
rs2908294	7	44204426	T	C	0.127	0.064	0.019	0.00073	T	C	0.221	0.011	0.0003	2.61e-198
rs2908293	7	44209322	A	G	0.135	0.064	0.018	0.00051	A	G	0.22	0.011	0.0004	2.38e-203
rs2908292	7	44210710	T	C	0.207	0.044	0.015	0.0043	T	C	0.221	0.011	0.0004	1.5e-203
rs2300584	7	44219338	G	A	0.155	0.051	0.017	0.0035	G	A	0.22	0.011	0.0004	7.02e-204
rs10259649	7	44219705	C	T	0.154	0.051	0.017	0.0034	C	T	0.221	0.011	0.0004	2.8e-205
rs730497	7	44223721	A	G	0.22	0.062	0.015	3.5e-05	A	G	0.177	0.013	0.0004	1.52e-275
rs2908289	7	44223942	A	G	0.29	0.046	0.014	0.00082	A	G	0.179	0.013	0.0004	3.18e-272
rs2971670	7	44226101	T	C	0.234	0.058	0.015	7.8e-05	T	C	0.177	0.014	0.0004	5.51e-290
rs1799884	7	44229068	T	C	0.213	0.066	0.015	1.6e-05	T	C	0.177	0.013	0.0004	2.04e-274
rs741037	7	44232833	A	G	0.297	0.045	0.014	0.00097	A	G	0.179	0.013	0.0004	1.48e-272
rs2908286	7	44234737	T	C	0.234	0.058	0.015	7.9e-05	T	C	0.177	0.013	0.0004	7.36e-275
rs1985469	7	44240324	T	A	0.3	0.046	0.014	0.00078	T	A	0.18	0.013	0.0004	9.82e-271
rs1004558	7	44240407	T	C	0.325	0.039	0.013	0.0034	T	C	0.18	0.013	0.0004	4.29e-268
rs2971668	7	44243438	C	G	0.3	0.043	0.014	0.0014	C	G	0.179	0.013	0.0004	6.64e-272
rs2971667	7	44245060	C	T	0.347	0.038	0.013	0.0033	C	T	0.18	0.013	0	6.3e-269
p-value (0.005<p<0.05)
rs6658300	1	44129209	C	T	0.772	-0.032	0.015	0.027	C	T	0.299	-0.002	0.0003	4.56e-08
rs10205310	2	45188646	G	A	0.111	-0.039	0.02	0.047	G	A	0.795	-0.003	0.0004	3.12e-12
rs1083864	2	27619049	G	C	0.889	-0.04	0.02	0.046	G	C	0.554	-0.002	0.0003	2.61e-16
rs115941163	2	169811749	C	T	0.01	-0.132	0.061	0.031	C	T	0.014	-0.01	0.0013	2.18e-14
rs1260338	2	27625661	G	A	0.892	-0.04	0.02	0.045	G	A	0.553	-0.002	0.0003	3.31e-16
rs16823014	2	169817713	A	G	0.045	0.067	0.03	0.026	A	G	0.062	0.004	0.0006	2.28e-08
rs1728918	2	27635463	G	A	0.971	-0.083	0.037	0.023	G	A	0.277	-0.004	0.0003	9.75e-28
rs2840037	2	45189872	A	G	0.107	0.04	0.02	0.045	A	G	0.194	0.002	0.0004	1.31e-11
rs3845687	2	27689899	C	T	0.527	-0.025	0.012	0.041	C	T	0.61	-0.002	0.0003	1.52e-13
rs4665972	2	27598097	C	T	0.964	-0.088	0.034	0.0097	C	T	0.395	-0.004	0.0003	9.01e-34
rs4665978	2	27648726	C	T	0.888	-0.044	0.02	0.025	C	T	0.554	-0.002	0.0003	1.11e-16
rs4668103	2	169603048	G	A	0.943	-0.055	0.027	0.04	G	A	0.25	-0.004	0.0003	1.82e-32
rs477309	2	169740118	C	T	0.761	0.034	0.015	0.021	C	T	0.168	0.006	0.0004	8.33e-48
rs494859	2	169738386	C	A	0.766	0.033	0.015	0.026	C	A	0.168	0.006	0.0004	5.31e-48
rs498041	2	169730643	C	T	0.768	0.03	0.015	0.042	C	T	0.168	0.006	0.0004	4.66e-47
rs525428	2	169737912	G	A	0.766	0.033	0.015	0.025	G	A	0.168	0.006	0.0004	1.92e-47
rs560494	2	169733043	G	T	0.768	0.03	0.015	0.045	G	T	0.179	0.006	0.0004	2.2e-57
rs58199976	2	27934524	C	T	0.092	-0.048	0.021	0.025	C	T	0.735	-0.002	0.0003	3.42e-11
rs7586601	2	27584666	G	A	0.831	-0.035	0.017	0.035	G	A	0.556	-0.002	0.0003	8.51e-15
rs780108	2	27684957	C	T	0.938	-0.059	0.026	0.024	C	T	0.554	-0.002	0.0003	8.03e-17
rs10934646	3	123084541	G	A	0.017	-0.111	0.049	0.023	G	A	0.635	-0.003	0.0003	1.56e-20
rs11708903	3	123066010	G	A	0.175	0.033	0.016	0.046	G	A	0.539	0.004	0.0003	9.94e-38
rs11709386	3	122994425	C	T	0.375	0.028	0.013	0.031	C	T	0.574	0.003	0.0003	2.96e-19
rs12486792	3	170677123	G	C	0.292	0.034	0.014	0.015	G	C	0.869	0.008	0.0004	6.05e-73
rs12633935	3	170674865	C	A	0.326	0.033	0.013	0.013	C	A	0.893	0.007	0.0005	1.53e-43
rs16849194	3	170669048	C	T	0.394	0.026	0.013	0.042	C	T	0.733	0.006	0.0003	4.62e-63
rs16855591	3	170693708	G	A	0.159	0.037	0.017	0.03	G	A	0.901	0.007	0.0005	2.97e-44
rs1905507	3	170768086	G	T	0.466	0.034	0.012	0.0064	G	T	0.919	0.004	0.0006	1.67e-13
rs2086802	3	170656620	C	T	0.394	0.026	0.013	0.044	C	T	0.733	0.006	0.0003	4.69e-63
rs2422133	3	170663148	G	A	0.651	0.033	0.013	0.011	G	A	0.603	0.006	0.0003	2.27e-76
rs28374787	3	170761547	G	A	0.326	0.03	0.013	0.025	G	A	0.913	0.005	0.0005	2.13e-18
rs35010596	3	170665556	C	T	0.404	0.025	0.013	0.047	C	T	0.686	0.007	0.0003	2.3e-101
rs35321613	3	170665296	C	A	0.404	0.025	0.013	0.047	C	A	0.686	0.007	0.0003	2.11e-101
rs4452326	3	170767291	G	C	0.468	0.033	0.012	0.0077	G	C	0.92	0.004	0.0006	4.01e-13
rs4678001	3	123007207	C	T	0.563	0.025	0.013	0.044	C	T	0.383	0.003	0.0003	3.73e-18
rs55692900	3	170701587	G	T	0.178	0.045	0.016	0.0057	G	T	0.9	0.007	0.0005	8.48e-45
rs60828979	3	170664954	C	T	0.65	0.033	0.013	0.013	C	T	0.603	0.006	0.0003	1.65e-76
rs61793868	3	170666067	G	A	0.404	0.025	0.013	0.047	G	A	0.685	0.007	0.0003	5.04e-101
rs66674286	3	170679289	C	T	0.18	0.043	0.016	0.0084	C	T	0.899	0.007	0.0005	6.54e-45
rs6769079	3	170628132	G	A	0.651	0.033	0.013	0.012	G	A	0.625	0.006	0.0003	2.89e-79
rs6781842	3	122920952	C	T	0.637	-0.028	0.013	0.033	C	T	0.403	-0.003	0.0003	3.34e-19
rs6784995	3	122938098	T	A	0.639	-0.03	0.013	0.023	T	A	0.403	-0.003	0.0003	2.46e-19
rs6792686	3	170664588	G	A	0.65	0.032	0.013	0.013	G	A	0.603	0.006	0.0003	1.84e-76
rs6808595	3	170674678	G	A	0.294	0.035	0.014	0.0099	G	A	0.895	0.007	0.0005	4.5e-44
rs73167710	3	170560994	C	A	0.173	-0.044	0.017	0.0075	C	A	0.782	-0.002	0.0004	4.76e-10
rs73167792	3	170690375	C	A	0.179	0.046	0.016	0.0052	C	A	0.9	0.007	0.0005	4.14e-45
rs73872716	3	141134568	G	C	0.164	0.038	0.017	0.023	G	C	0.951	0.005	0.0007	6.48e-13
rs73879242	3	170706864	T	A	0.105	0.046	0.021	0.028	T	A	0.946	0.006	0.0007	6.22e-21
rs7430672	3	170662923	C	T	0.394	0.026	0.013	0.044	C	T	0.733	0.006	0.0003	2.84e-63
rs7642344	3	122947572	G	A	0.544	-0.033	0.013	0.0086	G	A	0.58	-0.003	0.0003	2.14e-18
rs7645142	3	170641587	C	T	0.394	0.026	0.013	0.044	C	T	0.76	0.006	0.0003	5.62e-72
rs9289215	3	122962809	G	A	0.646	-0.027	0.013	0.043	G	A	0.403	-0.003	0.0003	3.01e-19
rs9814758	3	123062657	G	T	0.017	-0.126	0.049	0.0098	G	T	0.646	-0.003	0.0003	2.45e-20
rs9819798	3	122968516	C	T	0.646	-0.027	0.013	0.041	C	T	0.403	-0.003	0.0003	1.84e-19
rs9844193	3	122978052	G	T	0.646	-0.027	0.013	0.04	G	T	0.403	-0.003	0.0003	3.57e-19
rs62338229	4	185756720	C	A	0.221	0.036	0.015	0.017	C	A	0.823	0.002	0.0004	1.55e-09
rs17085675	5	95727664	T	A	0.329	0.03	0.013	0.022	T	A	0.713	0.004	0.0003	1.04e-28
rs271922	5	95737163	G	T	0.166	-0.033	0.017	0.048	G	T	0.621	-0.002	0.0003	2.24e-11
rs271941	5	95722112	G	A	0.162	-0.035	0.017	0.041	G	A	0.62	-0.002	0.0003	1.5e-11
rs2882298	5	95727175	G	A	0.307	0.028	0.013	0.039	G	A	0.713	0.004	0.0003	2.77e-29
rs35247507	5	95688542	G	A	0.306	0.031	0.013	0.021	G	A	0.712	0.004	0.0003	1.92e-28
rs35648612	5	95724339	G	A	0.285	0.028	0.014	0.04	G	A	0.714	0.004	0.0003	1.99e-29
rs1761834	6	117279985	G	T	0.667	-0.027	0.013	0.037	G	T	0.193	-0.003	0.0004	2.57e-12
rs1815311	6	7245458	G	A	0.798	-0.044	0.016	0.0058	G	A	0.646	-0.002	0.0003	3.11e-11
rs2119992	6	153449670	T	A	0.585	-0.033	0.013	0.0094	T	A	0.592	-0.002	0.0003	2.55e-10
rs6932473	6	153438573	T	A	0.316	-0.031	0.013	0.022	T	A	0.696	-0.002	0.0003	2.46e-10
rs7451008	6	20673880	C	T	0.209	-0.039	0.015	0.011	C	T	0.738	-0.003	0.0004	8.49e-18
rs7740777	6	153413309	C	A	0.527	-0.03	0.012	0.016	C	A	0.602	-0.002	0.0003	3.34e-09
rs9371280	6	153414273	C	T	0.508	-0.026	0.012	0.034	C	T	0.603	-0.002	0.0003	5.16e-09
rs10950550	7	15063923	G	T	0.235	0.034	0.015	0.02	G	T	0.553	0.005	0.0003	4.05e-60
rs13220985	7	15062694	G	A	0.239	0.031	0.014	0.03	G	A	0.553	0.005	0.0003	1.77e-60
rs1635852	7	28189411	C	T	0.212	0.034	0.015	0.027	C	T	0.497	0.002	0.0003	7.39e-09
rs2268573	7	44190468	G	T	0.793	-0.04	0.015	0.0098	G	T	0.513	-0.003	0.0003	4.02e-18
rs2971671	7	44211337	C	T	0.227	-0.038	0.015	0.011	C	T	0.779	-0.011	0.0003	1.25e-203
rs2971672	7	44205906	C	A	0.647	-0.028	0.013	0.032	C	A	0.625	-0.007	0.0003	5.52e-126
rs2979422	7	44162355	C	T	0.344	-0.033	0.013	0.012	C	T	0.855	-0.006	0.0004	5.49e-46
rs849134	7	28196222	G	A	0.192	0.032	0.016	0.044	G	A	0.501	0.002	0.0003	1.52e-09
rs849142	7	28185891	C	T	0.144	0.039	0.018	0.027	C	T	0.499	0.002	0.0003	4.48e-08
rs864745	7	28180556	C	T	0.192	0.033	0.016	0.038	C	T	0.499	0.002	0.0003	1.27e-08
rs10097617	8	95961626	C	T	0.316	0.028	0.013	0.041	C	T	0.47	0.002	0.0003	1.81e-10
rs11990096	8	9195378	T	A	0.614	0.03	0.013	0.019	T	A	0.239	0.002	0.0003	1.15e-11
rs13248607	8	95986637	G	T	0.246	0.033	0.014	0.021	G	T	0.489	0.002	0.0003	1.51e-08
rs1461729	8	9187242	G	A	0.91	0.058	0.022	0.0077	G	A	0.102	0.004	0.0005	5.62e-20
rs1578978	8	118196803	G	A	0.132	-0.045	0.018	0.015	G	A	0.668	-0.003	0.0003	5.65e-20
rs2466293	8	118185938	G	A	0.131	-0.039	0.018	0.032	G	A	0.607	-0.003	0.0003	9.68e-24
rs4841132	8	9183596	G	A	0.912	0.06	0.022	0.007	G	A	0.092	0.005	0.0005	1.67e-21
rs6601299	8	9184691	C	T	0.91	0.057	0.022	0.0087	C	T	0.102	0.004	0.0005	1.05e-18
rs7003387	8	95961979	G	C	0.246	0.037	0.015	0.012	G	C	0.488	0.002	0.0003	3.75e-10
rs896854	8	95960511	C	T	0.247	0.035	0.015	0.015	C	T	0.488	0.002	0.0003	3.61e-10
rs896855	8	95959808	G	A	0.224	0.031	0.015	0.04	G	A	0.506	0.002	0.0003	4.76e-10
rs10974434	9	4282782	C	T	0.018	0.132	0.047	0.0054	C	T	0.77	0.002	0.0004	3.21e-11
rs7043265	9	4292012	C	T	0.016	0.13	0.049	0.0084	C	T	0.77	0.002	0.0003	4.52e-12
rs830575	9	33291520	C	T	0.821	-0.034	0.016	0.037	C	T	0.154	-0.003	0.0004	7.53e-11
rs830576	9	33290532	G	A	0.819	-0.033	0.016	0.043	G	A	0.154	-0.003	0.0004	7.23e-11
rs831270	9	33272424	G	A	0.819	-0.034	0.016	0.033	G	A	0.158	-0.003	0.0004	2.59e-11
rs831275	9	33282671	C	T	0.822	-0.034	0.016	0.034	C	T	0.152	-0.003	0.0004	7.73e-11
rs174604	11	61626270	G	C	0.564	0.026	0.013	0.038	G	C	0.628	0.002	0.0003	4.58e-11
rs17331697	12	97868906	C	T	0.075	0.055	0.024	0.021	C	T	0.894	0.004	0.0005	5.79e-14
rs17390909	12	97868654	G	C	0.075	0.059	0.024	0.014	G	C	0.895	0.004	0.0005	6.81e-14
rs17428874	13	46529562	G	A	0.029	0.076	0.037	0.042	G	A	0.702	0.002	0.0003	4.71e-08
rs9911944	17	45498937	T	G	0.438	-0.027	0.013	0.034	T	G	0.486	-0.002	0.0003	2.48e-11
rs1203879	20	22541816	C	T	0.61	0.025	0.013	0.048	C	T	0.919	0.006	0.0007	7.78e-18
rs2277764	20	22566124	C	T	0.357	0.032	0.013	0.014	C	T	0.943	0.006	0.0008	1.51e-14
rs2747536	20	32404128	G	C	0.951	-0.066	0.03	0.026	G	C	0.548	-0.002	0.0003	5.1e-09
rs6120395	20	32451693	G	A	0.978	-0.091	0.046	0.046	G	A	0.548	-0.002	0.0003	5.76e-09
Replicated loci (p-value<0.005) after LD prunning
rs6006399	2	30598516	G	T	0.525	-0.041	0.012	0.00091	G	T	0.129	-0.003	0.0004	1.64e-08
rs9829332	3	123049707	T	G	0.29	0.045	0.014	0.0011	T	G	0.345	0.003	0.0004	9.06e-21
rs61791066	3	170713380	C	T	0.496	0.049	0.012	7.4e-05	T	C	0.864	0.008	0.0004	1.46e-73
rs6444957	3	170754885	G	C	0.498	-0.042	0.012	0.00074	G	C	0.112	-0.007	0.0005	1.47e-43
rs77017219	3	170765186	C	A	0.313	0.044	0.013	0.00089	C	A	0.378	0.004	0.0003	1.93e-33
rs2537184	7	44172278	G	A	0.391	0.043	0.013	0.00091	G	A	0.493	0.003	0.0003	4.93e-19
rs2010825	7	44188220	C	T	0.773	0.042	0.015	0.0046	C	T	0.486	0.002	0.0003	2.79e-17
rs17832252	7	44200099	T	G	0.061	-0.079	0.026	0.0028	T	G	0.128	-0.005	0.0004	7.44e-35
rs1004558	7	44240407	T	C	0.325	0.039	0.013	0.0034	T	C	0.18	0.013	0.0004	4.29e-268
rs2971667	7	44245060	C	T	0.347	0.038	0.013	0.0033	C	T	0.18	0.013	0	6.3e-269
Replicated loci (p-value<0.05) after LD prunning
rs6658300	1	44129209	C	T	0.772	-0.032	0.015	0.027	C	T	0.299	-0.002	0.0003	4.56e-08
rs7586601	2	27584666	G	A	0.831	-0.035	0.017	0.035	G	A	0.556	-0.002	0.0003	8.51e-15
rs1728918	2	27635463	G	A	0.971	-0.083	0.037	0.023	G	A	0.277	-0.004	0.0003	9.75e-28
rs780108	2	27684957	C	T	0.938	-0.059	0.026	0.024	C	T	0.554	-0.002	0.0003	8.03e-17
rs16823014	2	169817713	A	G	0.045	0.067	0.03	0.026	A	G	0.062	0.004	0.0006	2.28e-08
rs9814758	3	123062657	G	T	0.017	-0.126	0.049	0.0098	G	T	0.646	-0.003	0.0003	2.45e-20
rs11708903	3	123066010	G	A	0.175	0.033	0.016	0.046	G	A	0.539	0.004	0.0003	9.94e-38
rs73879242	3	170706864	T	A	0.105	0.046	0.021	0.028	T	A	0.946	0.006	0.0007	6.22e-21
rs4452326	3	170767291	G	C	0.468	0.033	0.012	0.0077	G	C	0.92	0.004	0.0006	4.01e-13
rs62338229	4	185756720	C	A	0.221	0.036	0.015	0.017	C	A	0.823	0.002	0.0004	1.55e-09
rs35247507	5	95688542	G	A	0.306	0.031	0.013	0.021	G	A	0.712	0.004	0.0003	1.92e-28
rs17085675	5	95727664	T	A	0.329	0.03	0.013	0.022	T	A	0.713	0.004	0.0003	1.04e-28
rs1815311	6	7245458	G	A	0.798	-0.044	0.016	0.0058	G	A	0.646	-0.002	0.0003	3.11e-11
rs13220985	7	15062694	G	A	0.239	0.031	0.014	0.03	G	A	0.553	0.005	0.0003	1.77e-60
rs1635852	7	28189411	C	T	0.212	0.034	0.015	0.027	C	T	0.497	0.002	0.0003	7.39e-09
rs2979422	7	44162355	C	T	0.344	-0.033	0.013	0.012	C	T	0.855	-0.006	0.0004	5.49e-46
rs2971671	7	44211337	C	T	0.227	-0.038	0.015	0.011	C	T	0.779	-0.011	0.0003	1.25e-203
rs6601299	8	9184691	C	T	0.91	0.057	0.022	0.0087	C	T	0.102	0.004	0.0005	1.05e-18
rs2466293	8	118185938	G	A	0.131	-0.039	0.018	0.032	G	A	0.607	-0.003	0.0003	9.68e-24
rs10974434	9	4282782	C	T	0.018	0.132	0.047	0.0054	C	T	0.77	0.002	0.0004	3.21e-11
rs2747536	20	32404128	G	C	0.951	-0.066	0.03	0.026	G	C	0.548	-0.002	0.0003	5.1e-09
rs6120395	20	32451693	G	A	0.978	-0.091	0.046	0.046	G	A	0.548	-0.002	0.0003	5.76e-09
CHR: Chromosome;
BP: base pair position (hg19 build)
EA: Effect Allele
NEA : Non Effect Allele
EAF: Effect allele frequency
p-value, BETA and SE for AWI-Gen: Two-tailed P-value (no adjustment for multiple comparison), effect size and standard error calculated using BOLT-LMM.
10/165 of replicated SNPS (p<0.005) had inconsistent effect direction indicated in asterick *

## Sheet: ESM Table 6
ESM Table 6: Finemapping of FG, FI and HOMA-IR lead variants in AWI-Gen cohort (Variants with log10bf>2 are in bold)
FG	index	cred1	prob1	cred2	prob2	cred3	prob3
	1	rs574173815	0.999999*	rs35778288	0.957882	rs959219	0.335386
	2	NA	NA	NA	NA	rs145773748	0.200786
	3	NA	NA	NA	NA	rs147009537	0.123273
	4	NA	NA	NA	NA	rs2936583	0.117502
	5	NA	NA	NA	NA	rs141364190	0.111526
	6	NA	NA	NA	NA	rs150132969	0.111526
FI	1	rs114029796	0.973*
HOMA-IR	1	rs6506934	0.89
	1	rs74806991	0.991*

## Sheet: ESM Table 7
ESM Table 7: Previously reported association signals for fasting insulin and HOMA-IR that were included in the AWI-Gen dataset.
SNP	CHR	BP	Fasting Insulin AWI-Gen					MAGIC African American
			EA/NEA	EAF	BETA	SE	p-value	EA/NEA	EAF	BETA	SE	p-value
rs12056334	8	19080150	A/C	0.11	0.02	0.01	0.083	A/C	0.26	0.067		3.511e-08
SNP	CHR	BP	Fasting Insulin AWI-Gen					Fasting pro-insulin (Broadaway et al., 2023)
			EA/NEA	EAF	BETA	SE	p-value	EA/NEA	EAF	BETA	SE	p-value
rs6235	5	95728898	G/C	0.125	-0.022	0.011	0.041	G/C	0.276	-0.122	0.008	3.26e-59
rs10042728	5	95811569	A/C	0.548	0.015	0.007	0.04	A/C	0.663	0.052	0.007	1.125e-12
rs7937808	11	45728941	T/G	0.153	-0.022	0.01	0.031	T/G	0.039	-0.108	0.017	5.5e-10
rs56082516	11	45740655	T/C	0.158	-0.023	0.01	0.02	T/C	0.039	-0.108	0.017	4.927e-10
rs78521023	11	45742200	A/C	0.159	-0.023	0.01	0.024	A/C	0.039	-0.108	0.017	5.302e-10
rs326217	11	47303275	T/C	0.289	-0.019	0.008	0.019	T/C	0.29	-0.086	0.007	1.117e-31
rs7116276	11	72276606	T/C	0.069	-0.03	0.014	0.035	T/C	0.307	-0.056	0.008	1.729e-13
rs56251348	11	72278411	A/G	0.07	-0.03	0.014	0.034	A/G	0.291	-0.054	0.008	1.777e-12
rs1473885	11	72278941	C/A	0.08	-0.026	0.013	0.049	C/A	0.454	-0.065	0.007	3.318e-20
rs907848	11	72279302	G/A	0.083	-0.027	0.013	0.037	G/A	0.355	-0.056	0.007	5.643e-14
rs7117518	11	72279550	C/T	0.083	-0.027	0.013	0.042	C/T	0.356	-0.056	0.007	3.122e-14
rs11235537	11	72283485	G/A	0.426	-0.015	0.007	0.046	G/A	0.356	-0.059	0.007	2.357e-15
rs11235538	11	72283502	A/G	0.426	-0.015	0.007	0.046	A/G	0.356	-0.059	0.007	1.225e-15
rs1595263	15	62399541	C/T	0.08	0.03	0.014	0.025	C/T	0.513	0.076	0.007	1.338e-29
rs62008555	15	62408543	A/G	0.085	0.027	0.013	0.041	A/G	0.445	0.064	0.007	1.101e-21
rs11072220	15	71123255	A/G	0.187	0.021	0.009	0.025	A/G	0.436	0.056	0.007	6.306e-16
SNP	CHR	BP	Fasting Insulin AWI-Gen					GWAS catalog
			EA/NEA	EAF	BETA	SE	p-value	EA/NEA	EAF	BETA	SE	p-value
rs6598955*	1	26619649	C/T	0.496	0.016	0.007	0.025	A/T	0.256	0.03	-	7e-06
rs1919128	2	27801759	G/A	0.03	0.044	0.026	0.082	G/A	-	0.022	-	2e-08
rs3749147	2	27851918	A/G	0.02	0.059	0.026	0.024	A/G	-	0.022	-	1e-07
rs4691380	4	157720124	T/C	0.767	0.02	0.009	0.014	T/C	0.33	0.016	-	6e-07
rs11243014	6	5511614	A/G	0.75	0.027	0.01	0.0057	A/G	0.115	-0.528	-	1e-05
rs1084004*	10	73121945	C/T	0.271	-0.013	0.008	0.099	A/T	0.377	0.03	-	8e-07
rs2877832	14	27800177	T/C	0.02	0.05	0.028	0.054	-	-	-	-	2e-06
SNP	CHR	BP	HOMA-IR AWI-Gen					GWAS catalog
			EA/NEA	EAF	BETA	SE	p-value	EA/NEA	EAF	BETA	SE	p-value
rs780094	2	27741237	C/T	0.839	0.008	0.01	0.43	C/T	0.62	0.035	-	3e-24
rs13079202	3	137076332	C/T	0.893	0.002	0.012	0.9	C/T	-	0.03	-	2e-08
rs77465890	8	3628570	C/T	0.021	0.008	0.027	0.78	C/T	0.1	0.322	-	2e-08
rs10906203	10	12719220	T/C	0.31	-0.006	0.008	0.49	T/C	-	0.031	-	1e-08
rs9787485	10	83566686	T/C	0.146	0.002	0.011	0.82	T/C	0.149	-	-	4e-08
rs10766579	11	19697236	T/C	0.146	0.004	0.01	0.68	T/C	-	-0.041	-	3e-08
rs35767	12	102875569	G/A	0.53	0.004	0.008	0.6	G/A	0.85	0.01	-	2e-09
CHR: Chromosome
BP: base pair position (hg19 build)
EA: Effect Allele
NEA : Non Effect Allele
EAF: Effect allele frequency
p-value, BETA and SE: Two-tailed P-value (no adjustment for multiple comparison), effect size and standard error calculated using BOLT-LMM.
* The risk alleles for rs6598955 and rs1084004 are different between AWI-Gen and GWAS catalog. The alleles from AWI-Gen match the 1000 Genomes

## Sheet: ESM Table 8
H3Africa Consortium AWI-Gen Study
Core AWI-Gen group to be acknowledged in publications
Historical Acknowledgement
Investigators responsible for the conception and design of the AWI-Gen study include the following: Michele Ramsay (PI, Wits), Osman Sankoh (co-PI, INDEPTH), Stephen Tollman (Agincourt PI) and Kathleen Kahn (Agincourt), Marianne Alberts (Dikgale PI), Catherine Kyobutungi (Nairobi PI), Halidou Tinto (Nanoro PI), Abraham Oduro (Navrongo PI), Shane Norris (Soweto PI), and Scott Hazelhurst, Nigel Cro…
The table below shows the members of the AWI-Gen Consortium who contributed significantly to the work of the consortium. Authors of specific papers are solely responsible for the papers to which their names are specifically attached; membership of the consortium does not in itself imply that the person takes responsibility for any paper.
Affiliations
2. Sydney Brenner Institute for Molecular Bioscience, University of the Witwatersrand, Johannesburg, South Africa 4. Division of Human Genetics, School of Pathology, Faculty of Health Sciences, University of the Witwatersrand, Johannesburg, South Africa 5. SAMRC/Wits Developmental Pathways for Health Research Unit, Faculty of Health Sciences, University of the Witwatersrand, Johannesburg, South A…
Key AWI-Gen contributors over extended period
Centre	Names	Affiliation	AWI-Gen 1	AWI-Gen 2
Agincourt	Stephen Tollman	7, 8	√	√
	Alisha Wade	7	√	√
	Chodziwadziwa Kabudula	7	√	√
	Daniel Ohene-Kwofie	7	√	√
	F. Xavier Gómez-Olivé	7, 8	√	√
	Floidy Wafawanaka	7	√	√
	Kathleen Kahn	7, 8	√	√
	Mwawi Gondwe	7		√
	Rhian Twine	7	√	√
	Ryan Wagner	7, 8	√	√
APHRC	Catherine Kyobutungi	12	√	√
	Christopher Khayeka- Wandabwa	12	√
	Gershim Asiki	12	√	√
	Isaac Kisiangani	12	√	√
	Shukri Mohamed	12	√	√
DIMAMO	Marianne Alberts §	14	√	√
	Solomon Choma	14		√
	Felistas Mashinya	14	√
	Given Mashaba	14		√
Nanoro	Halidou Tinto	13	√	√
	Herman Sorgho	13	√	√
	Palwendé Romuald Boua	13	√	√
Navrongo	Abraham R Oduro	11	√	√
	Godfred Agongo	11	√	√
	Cornelius Debpuur	11	√	√
	Engelbert Nonterah	11	√	√
Soweto	Shane A Norris	5, 6	√	√
	Lisa Micklesfield	5	√	√
	Vukosi Baloyi	5	√	√
Wits/WHC	Michèle Ramsay	2, 4	√	√
	Ananyo Choudhury	2	√	√
	Busisiwe Mthembu	2		√
	Cassandra Soo	2	√	√
	Dhriti Sengupta	2	√	√
	Ernest Tambo	2	√
	Francisco Camiña Ceballos	2	√
	Freedom Mukomana	2	√	√
	Furahini Tluway	2		√
	Henry Wandera	2	√	√
	Himla Soodyall	4	√
	Jean-Tristan Brandenburg	2	√
	Luicer A. Ingasia Olubayo	2		√
	Natalie Smyth	2	√	√
	Nigel Crowther	16	√	√
	Ovokeraye Oduaran	2	√	√
	Scott Hazelhurst	2, 9	√	√
	Siyanda Madala	2		√
	Stuart Ali	2	√	√
	Theo Mathema	2	√	√
	Tinashe Chikowore	2	√
	Yaniv Swiel	2, 9	√	√
	Zané Lombard	4	√
INDEPTH	Osman Sankoh	8	√
UG	Pauline Tindana	11, 15	√	√
§ Deceased
